# Supplementary material for: Transcriptional analysis identifies key genes involved in metabolism, fibrosis/tissue repair and the immune response against Fasciola hepatica in sheep liver
Source: Parasit Vectors. 2015 Feb 25;8:124. doi: 10.1186/s13071-015-0715-7 (PMC4382932; doi:10.1186/s13071-015-0715-7)
Supplement: Additional file 2: Table S2. — Full list of 572 up-regulated genes in infected liver tissue. Table S3. Full list of 42 down-regulated genes in infected liver tissue. [file 13071_2015_715_MOESM2_ESM.xlsx]

## Sheet: Index
Additional file 2: Table S2a and Table S3: Summary of differentially transcribed genes.
Table S2. Full list of 572 up-regulated genes in infected liver
Table S3. Full list of 42 down-regulated genes in infected liver

## Sheet: S2. up-regulated genes
Table S2. List with up-regulated genes in infected liver tissue obtained after NOISeqbio analysis, TPM values for control (CON) and infected groups (INF).
			TPM values control group					TPM values infected group
Ensembl_gene_transcript_ID	gene_symbol	gene_name	CON-1	CON-2	CON-3	CON-4	CON media	INF-1	INF-2	INF-3	INF-4	INF media	fold change	theta	prob	log2FC
ENSOART00000012222	NT5C	5', 3'-nucleotidase, cytosolic	0	0	0	0	0.05	0	5.61519	7.07975	2.51233	3.81432	76.2864	-1.98847	0.997526	-6.25335
ENSOART00000003408	NT5DC2	5'-nucleotidase domain containing 2	0	0	0	1.34299	0.373246	4.46516	4.71026	5.23396	6.90634	5.32893	14.2772	-0.936534	0.95484	-3.83565
ENSOART00000013082	ABHD11	abhydrolase domain containing 11	0	0	0	0.480822	0.157705	3.33768	3.76667	5.01904	8.49851	5.15547	32.6905	-1.31105	0.984042	-5.0308
ENSOART00000018784	ABHD8	abhydrolase domain containing 8	0.25209	0	0.350635	0.920194	0.39323	2.25495	4.81081	4.31106	6.12058	4.37435	11.1242	-1.06196	0.968256	-3.47563
ENSOART00000013168	ACTB	actin, beta	0	2.02517	0.903151	0.190671	0.792249	28.849	7.42505	3.08475	27.1704	16.6323	20.9938	-1.31573	0.984117	-4.39189
ENSOART00000013666	ACOT7	acyl-CoA thioesterase 7	0	0.591423	0	0.505692	0.299279	1.05589	2.86947	2.07335	2.29522	2.07348	6.92827	-0.819601	0.938272	-2.7925
ENSOART00000013452	ADAM19	ADAM metallopeptidase domain 19	0	0	0	0	0.05	1.06484	2.32033	0.176994	0.589313	1.03787	20.7574	-1.32119	0.984161	-4.37555
ENSOART00000021878	ADAM8	ADAM metallopeptidase domain 8	0	0	0	0	0.05	0	2.38994	1.17574	3.64961	1.81632	36.3264	-1.60398	0.992389	-5.18295
ENSOART00000021880	ADAM8	ADAM metallopeptidase domain 8	0	0	0	0	0.05	0.572686	3.13244	0.73326	3.10165	1.88501	37.7002	-1.69296	0.99808	-5.2365
ENSOART00000004163	ADAMTS2	ADAM metallopeptidase with thrombospondin type 1 motif, 2	0.67224	0	0.403761	2.06422	0.797555	1.39592	7.46372	4.85468	9.49104	5.80134	7.27391	-0.831292	0.94272	-2.86273
ENSOART00000019033	ADORA2B	adenosine A2b receptor	0	0	0.350635	0	0.125159	1.13642	1.56235	2.54112	3.09131	2.0828	16.6413	-1.07711	0.969253	-4.05669
ENSOART00000004534	ADA	adenosine deaminase	0.938335	0	0	1.44247	0.6202	1.56594	5.87816	3.98236	4.9523	4.09469	6.60221	-0.784803	0.925292	-2.72295
ENSOART00000012305	AK1	adenylate kinase 1	0	1.97141	1.16878	1.11915	1.07734	3.29294	6.25715	7.80036	5.95516	5.82641	5.40815	-0.849392	0.947498	-2.43514
ENSOART00000000791	ADIRF	adipogenesis regulatory factor	0	0	0	0	0.05	0	9.31225	3.1606	4.48705	4.25247	85.0495	-1.97647	0.997977	-6.41023
ENSOART00000008786	ARL15	ADP-ribosylation factor-like 15	0	0	0	0.721233	0.217808	0.912718	3.29487	1.75729	1.65421	1.90477	8.74518	-0.74214	0.921937	-3.12849
ENSOART00000005453	AVIL	advillin	0	0	0.138129	0.174091	0.103055	0.671116	1.77892	3.13532	1.41642	1.75044	16.9855	-1.27283	0.981196	-4.08623
ENSOART00000015566	ALDH3B1	aldehyde dehydrogenase 3 family, member B1	0	0	0	0.406212	0.139053	0.778494	1.33032	2.27563	1.15795	1.3856	9.96455	-0.847674	0.947181	-3.3168
ENSOART00000008078	AKR1B1	aldo-keto reductase family 1, member B1 (aldose reductase)	1.62458	0	0.371886	1.19376	0.810058	4.51885	5.91684	1.92165	5.98618	4.58588	5.66117	-0.790369	0.92676	-2.5011
ENSOART00000020396	AMY1A	amylase, alpha 1A (salivary)	0.33612	0	0	0.472532	0.227163	2.28179	1.20657	1.80786	1.17863	1.61871	7.12578	-0.838525	0.944997	-2.83305
ENSOART00000009515	ASB6	ankyrin repeat and SOCS box containing 6	0.798285	0	0.138129	0.348181	0.333649	1.10958	2.17337	3.38816	4.00113	2.66806	7.99662	-0.863341	0.949028	-2.99939
ENSOART00000000979	ANXA8	annexin A8	0	0	0	0	0.05	0.563737	11.9806	0	4.59044	4.2962	85.924	-1.71473	0.998406	-6.42499
ENSOART00000006927	ASF1B	anti-silencing function 1B histone chaperone	0.210075	0.672071	0.127504	0.804133	0.453446	1.19011	3.65838	2.36413	2.08844	2.32527	5.12799	-0.750431	0.922487	-2.35839
ENSOART00000009234	ALOX15	arachidonate 15-lipoxygenase	0	0	0	0	0.05	0.814287	1.02094	0.518339	1.97472	1.08207	21.6414	-1.54454	0.99422	-4.43572
ENSOART00000012894	ALOX5AP	arachidonate 5-lipoxygenase-activating protein	0	0	0	0	0.05	0	2.54463	1.60559	7.97123	3.04286	60.8572	-1.65717	0.997963	-5.92736
ENSOART00000010524	ARMC6	armadillo repeat containing 6	2.87103	2.36569	0.70127	2.08909	2.00677	3.7672	5.1666	7.44638	12.4273	7.20186	3.58878	-0.695728	0.907493	-1.8435
ENSOART00000010999	ARMCX6	armadillo repeat containing, X-linked 6	0	0	0	0	0.05	1.73595	3.31807	0	4.30095	2.35124	47.0249	-1.77369	0.998079	-5.55535
ENSOART00000006482	ACTR3B	ARP3 actin-related protein 3 homolog B	0	0	0	0.439372	0.147343	2.04019	1.97228	3.62837	4.10451	2.93634	19.9286	-1.12209	0.96883	-4.31677
ENSOART00000011022	ARID3A	AT rich interactive domain 3A (BRIGHT-like)	0	0	0	0.11606	0.0665151	2.2639	2.00322	0.771187	0.547958	1.39657	20.9962	-1.39317	0.987944	-4.39206
ENSOART00000000323	ACKR3	atypical chemokine receptor 3	0	0	0	0	0.05	1.30644	2.18111	0.670048	2.35725	1.62871	32.5742	-1.84706	0.993898	-5.02566
ENSOART00000020742	AURKB	aurora kinase B	0.86831	0.788564	0.871275	0.331601	0.714938	1.18116	5.25167	4.45013	2.40895	3.32298	4.64793	-0.78247	0.924798	-2.21659
ENSOART00000008085	B9D2	B9 protein domain 2	0	0	0	3.18337	0.833343	2.86343	3.80534	8.76119	12.4376	6.96689	8.36017	-0.733695	0.920989	-3.06353
ENSOART00000022314	BCL6	B-cell CLL/lymphoma 6	0.22408	0	0.403761	0.712943	0.347696	3.20346	4.06831	2.28828	2.78114	3.0853	8.87355	-1.01108	0.960216	-3.14951
ENSOART00000018430	BLVRA	biliverdin reductase A	0	0	0	0	0.05	0	6.00965	7.05446	2.86385	3.99449	79.8898	-2.039	0.998525	-6.31994
ENSOART00000012428	BLOC1S3	biogenesis of lysosomal organelles complex-1, subunit 3	0	0	0	0	0.05	3.03344	1.89493	7.72451	1.37506	3.50699	70.1398	-1.94603	0.99691	-6.13216
ENSOART00000018791	BMP6	bone morphogenetic protein 6	0	0	0	0.223831	0.0934577	0.277395	0.966803	1.06196	3.27741	1.39589	14.9361	-1.0083	0.960053	-3.90073
ENSOART00000011040	BEX5	brain expressed, X-linked 5	0	0	0	0	0.05	2.88132	0	2.45263	1.73692	1.78022	35.6044	-1.70721	0.998269	-5.15398
ENSOART00000013299	BCAT2	branched chain amino-acid transaminase 2, mitochondrial	0	0.994666	1.17941	0.936774	0.790212	3.08713	3.28713	3.93179	6.22397	4.13251	5.22962	-0.832073	0.942988	-2.38671
ENSOART00000005001	BRAT1	BRCA1-associated ATM activator 1	1.65259	1.90868	2.11444	1.63314	1.82721	7.13172	5.97098	6.72576	5.81042	6.40972	3.50793	-0.881467	0.950009	-1.81062
ENSOART00000005272	BRCA1	breast cancer 1, early onset	0	0	0.116878	0.406212	0.155773	0.742702	2.37447	0.480411	0.672024	1.0674	6.85231	-0.705376	0.912354	-2.77659
ENSOART00000015039	BCAS4	breast carcinoma amplified sequence 4	0	0	0	1.92329	0.518322	1.94176	5.05831	6.19478	8.788	5.49571	10.6029	-0.808458	0.933582	-3.40639
ENSOART00000021916	BUB1B	BUB1 mitotic checkpoint serine/threonine kinase B	0	0	0.170005	0	0.0800012	2.06704	4.08378	2.55377	0.868461	2.39326	29.9153	-1.4807	0.990995	-4.90281
ENSOART00000017992	BUD31	BUD31 homolog (S. cerevisiae)	16.0637	24.786	26.1276	17.9396	21.2292	11.9369	47.3347	68.4207	62.736	47.6071	2.24252	-0.713988	0.916014	-1.16512
ENSOART00000001968	CDH11	cadherin 11, type 2, OB-cadherin (osteoblast)	0	0	0.233757	0.149221	0.120744	1.23485	2.63744	0.126424	1.11659	1.27883	10.5912	-0.957128	0.955925	-3.40479
ENSOART00000011473	CACNB1	calcium channel, voltage-dependent, beta 1 subunit	0	0	0	0.240411	0.0976027	0	1.98775	2.46527	0.806428	1.32736	13.5996	-0.985838	0.959974	-3.7655
ENSOART00000004422	CALHM2	calcium homeostasis modulator 2	0	0	0	0	0.05	0.75165	2.67611	2.86983	4.0735	2.59277	51.8554	-2.05933	0.999404	-5.69642
ENSOART00000006699	CAMK1	calcium/calmodulin-dependent protein kinase I	0	0	0	0	0.05	5.44051	3.50369	4.72826	2.01607	3.92213	78.4427	-2.47596	0.996351	-6.29357
ENSOART00000020266	CNN1	calponin 1, basic, smooth muscle	1.73662	0	1.20066	0.513982	0.875315	18.657	5.94777	8.20492	18.6202	12.8575	14.689	-1.31382	0.984093	-3.87666
ENSOART00000021967	CAP1	CAP, adenylate cyclase-associated protein 1 (yeast)	0	0	0	0	0.05	0	1.01321	1.71937	2.8225	1.40127	28.0254	-1.49553	0.992452	-4.80866
ENSOART00000022024	CHST14	carbohydrate (N-acetylgalactosamine 4-0) sulfotransferase 14	0	0	0	0	0.05	1.2617	1.81759	0.960823	1.30269	1.3357	26.714	-1.95621	0.998023	-4.73952
ENSOART00000017322	CARP	carbonic anhydrase VIII	0	0	0	0	0.05	0.196861	3.41088	0	0.547958	1.05143	21.0285	-1.05418	0.966932	-4.39427
ENSOART00000015021	CBR3	carbonyl reductase 3	0	0	0	0.356471	0.126618	0.34898	1.70931	0.884968	1.251	1.04856	8.28133	-0.783559	0.925019	-3.04986
ENSOART00000006176	CPXM1	carboxypeptidase X (M14 family), member 1	0.406145	0	0.286883	2.15541	0.724609	1.13642	8.02833	5.92929	4.81789	4.97798	6.86989	-0.749225	0.922425	-2.78029
ENSOART00000010101	CBLC	Cbl proto-oncogene C, E3 ubiquitin protein ligase	0	0	0.116878	1.21034	0.356806	2.47865	4.17659	3.14796	4.47671	3.56998	10.0054	-0.819644	0.93829	-3.3227
ENSOART00000022109	CITED4	Cbp/p300-interacting transactivator, with Glu/Asp-rich carboxy-terminal domain, 4	11.7082	0	3.68698	15.1708	7.65398	15.3909	16.0876	38.4708	41.2416	27.7977	3.6318	-0.810132	0.934292	-1.86069
ENSOART00000007950	CD1E	CD1e molecule	0	0	0	0.132641	0.0706601	0.662168	3.04736	0.530981	1.34405	1.39614	19.7585	-1.24441	0.978825	-4.3044
ENSOART00000013145	CD247	CD247 molecule	0	0	0	0	0.05	2.07598	3.20205	4.4122	1.88167	2.89298	57.8595	-2.26304	0.999854	-5.85448
ENSOART00000013642	CD300C	CD300c molecule	0	0	0	0	0.05	1.33328	0.990006	1.70672	1.61286	1.41072	28.2144	-2.03444	0.998216	-4.81836
ENSOART00000009668	CD84	CD84 molecule	0	0	0	0.431082	0.14527	0.268446	3.20979	0.341345	0.982188	1.20044	8.2635	-0.685643	0.902026	-3.04675
ENSOART00000021896	CD86	CD86 molecule	0	0	0	0	0.05	2.93501	1.84853	3.19853	0	2.00802	40.1603	-1.75825	0.998226	-5.3277
ENSOART00000005628	CD93	CD93 molecule	2.54891	4.75827	1.50879	3.04244	2.9646	4.12513	14.9429	10.8725	10.9281	10.2172	3.44639	-0.731795	0.920699	-1.78508
ENSOART00000008404	CKS2	CDC28 protein kinase regulatory subunit 2	4.07546	0	4.71763	4.79993	3.41075	6.04899	44.6431	30.8475	15.0637	24.1508	7.08078	-1.10238	0.967826	-2.82391
ENSOART00000011182	CDC42BPG	CDC42 binding protein kinase gamma (DMPK-like)	0	0.47493	0.0743771	0.455952	0.263815	1.94176	1.96454	2.11128	1.24066	1.81456	6.87817	-0.854228	0.948222	-2.78202
ENSOART00000022377	CDC20	cell division cycle 20	0	0	0	0.290151	0.110038	2.39812	6.93004	17.181	6.17228	8.17037	74.2506	-1.69554	0.998094	-6.21433
ENSOART00000015318	CDC6	cell division cycle 6	0	0.304672	0	0	0.113668	1.32434	6.10246	1.68144	0.79609	2.47608	21.7834	-1.09811	0.967989	-4.44516
ENSOART00000010722	CDCA2	cell division cycle associated 2	0	0	0	0	0.05	0.357928	2.01095	1.15046	0.651346	1.04267	20.8534	-1.44617	0.988231	-4.38221
ENSOART00000015198	CDCA4	cell division cycle associated 4	0	0	0	0.505692	0.163923	1.93281	1.67064	2.45263	0.578974	1.65876	10.1192	-0.827274	0.94128	-3.33902
ENSOART00000021591	CDCA8	cell division cycle associated 8	0	0	0	0	0.05	0.331084	3.44955	2.95832	1.49913	2.05952	41.1905	-1.78996	0.998273	-5.36424
ENSOART00000000850	CRABP1	cellular retinoic acid binding protein 1	0	0	0	0	0.05	0.447411	2.73799	2.79397	2.4503	2.10742	42.1484	-1.94449	0.996671	-5.3974
ENSOART00000006753	CRABP2	cellular retinoic acid binding protein 2	0	0	0	0	0.05	0	3.25619	0.960823	1.35439	1.40535	28.107	-1.4194	0.989259	-4.81286
ENSOART00000020684	CENPA	centromere protein A	0	0	0	0.588592	0.184648	0.742702	7.1002	4.7409	3.37046	3.98857	21.6009	-1.08515	0.968895	-4.43302
ENSOART00000006259	CENPH	centromere protein H	0	0	1.49817	0.630042	0.557052	1.59278	7.61067	8.64741	1.80929	4.91504	8.8233	-0.838267	0.944924	-3.14132
ENSOART00000006871	CENPK	centromere protein K	0	0	0.892525	0.281861	0.318597	3.20346	3.91362	3.62837	1.61286	3.08958	9.69746	-0.889088	0.950945	-3.27761
ENSOART00000008942	CENPP	centromere protein P	0	0	0	0.530562	0.170141	0.993251	5.56879	4.23521	2.40895	3.30155	19.4048	-1.05925	0.967837	-4.27834
ENSOART00000003460	CENPT	centromere protein T	0	0	0	0	0.05	0.814287	2.26619	2.5032	0.889139	1.6182	32.364	-1.78209	0.99815	-5.01632
ENSOART00000018520	CENPV	centromere protein V	1.21844	0	0.563141	2.86006	1.17291	4.06249	4.43956	8.0785	6.14126	5.68045	4.84305	-0.713343	0.915768	-2.27591
ENSOART00000008429	CENPW	centromere protein W	0	0	0	1.68288	0.458219	3.18556	7.06926	4.07085	4.80755	4.78331	10.4389	-0.807747	0.933282	-3.3839
ENSOART00000000089	CEP131	centrosomal protein 131kDa	0	0	0	0	0.05	1.09168	0.9436	1.70672	0.909817	1.16296	23.2591	-1.81566	0.997722	-4.53972
ENSOART00000005067	CCL3	chemokine (C-C motif) ligand 3	0	0	0	0	0.05	0	5.90137	6.4982	1.15795	3.40188	68.0376	-1.82414	0.996913	-6.08826
ENSOART00000004633	CCL4	chemokine (C-C motif) ligand 4	5.40593	0	0	7.16259	3.16713	8.02655	16.2114	8.95082	21.7942	13.7457	4.34013	-0.728612	0.920138	-2.11774
ENSOART00000021214	CXCR2	chemokine (C-X-C motif) receptor 2	0	0	0	0	0.05	1.03799	2.93908	0.657405	0	1.17112	23.4224	-1.28367	0.982116	-4.54982
ENSOART00000004026	CLIC2	chloride intracellular channel 2	0	0	0	0.928484	0.269621	1.17222	6.23395	5.49945	2.48132	3.84673	14.2672	-0.905598	0.953945	-3.83463
ENSOART00000016282	CH25H	cholesterol 25-hydroxylase	0	0	0	0.281861	0.107965	2.12967	2.15017	0.910253	3.84604	2.25903	20.9237	-1.19749	0.976649	-4.38707
ENSOART00000014720	CHRNB1	cholinergic receptor, nicotinic, beta 1 (muscle)	0	0	0.34001	0.870453	0.327616	2.7471	3.54237	5.13282	1.32337	3.18641	9.72607	-0.894324	0.951836	-3.28186
ENSOART00000004275	CSGALNACT1	chondroitin sulfate N-acetylgalactosaminyltransferase 1	0	0	0	0.414502	0.141125	1.05589	2.1347	1.79522	1.74726	1.68327	11.9275	-0.931631	0.955093	-3.57622
ENSOART00000015243	CHAF1B	chromatin assembly factor 1, subunit B (p60)	0	0	0	0.638332	0.197083	1.08273	2.49822	1.54237	1.21998	1.58583	8.04649	-0.727875	0.919995	-3.00836
ENSOART00000002071	C1orf189	chromosome 1 open reading frame 189	0	0	0	0	0.05	1.09168	1.57782	2.78133	0	1.37521	27.5042	-1.49305	0.99234	-4.78158
ENSOART00000005683	C1orf233	chromosome 1 open reading frame 233	0	0	0	0	0.05	3.69561	3.21752	9.44388	6.82362	5.79516	115.903	-2.56284	1	-6.85678
ENSOART00000011689	C11orf96	chromosome 11 open reading frame 96	0	0	0	5.24759	1.3494	3.30189	18.64	2.11128	31.4197	13.8682	10.2773	-0.831427	0.942766	-3.36139
ENSOART00000018015	C12orf10	chromosome 12 open reading frame 10	0	0	0	1.54195	0.422986	4.7694	3.67385	1.2516	3.63927	3.33353	7.88093	-0.692651	0.905845	-2.97837
ENSOART00000009521	C14orf80	chromosome 14 open reading frame 80	0	0	0	0.207251	0.0893127	1.58383	1.14469	1.01139	0.713379	1.11332	12.4655	-1.0837	0.968989	-3.63987
ENSOART00000020726	C15orf59	chromosome 15 open reading frame 59	0	0	0	0	0.05	6.18321	0.974538	5.52473	3.11199	3.94862	78.9723	-2.21873	0.997004	-6.30328
ENSOART00000019957	C15orf61	chromosome 15 open reading frame 61	0	0	0	0.505692	0.163923	1.93281	2.59877	10.6575	4.0735	4.81566	29.3776	-1.19399	0.976652	-4.87664
ENSOART00000005981	C16orf54	chromosome 16 open reading frame 54	0	0	0	0	0.05	0	0.796646	2.35149	0.837445	1.0089	20.1779	-1.27498	0.981356	-4.3347
ENSOART00000020078	C17orf70	chromosome 17 open reading frame 70	0.5602	0	0.255007	0.986514	0.46293	1.55699	3.7512	3.70423	3.56689	3.14483	6.7933	-0.860208	0.94882	-2.76411
ENSOART00000012593	C19orf68	chromosome 19 open reading frame 68	0	0	0.34001	0.215541	0.163888	1.23485	1.46181	2.086	1.11659	1.47481	8.99892	-0.964124	0.957218	-3.16975
ENSOART00000014191	C22orf15	chromosome 22 open reading frame 15	0	0	0	0	0.05	1.39592	2.42088	0	0.630668	1.12437	22.4873	-1.34764	0.984785	-4.49104
ENSOART00000011802	C9orf16	chromosome 9 open reading frame 16	15.0134	10.8517	5.35515	13.8858	11.2765	9.12718	25.949	42.7693	41.3553	29.8002	2.64268	-0.727866	0.919993	-1.402
ENSOART00000021284	CLSPN	claspin	0.014005	0.170258	0.170005	0.12435	0.119655	0.608478	2.45181	0.859684	0.444569	1.09114	9.11905	-0.910226	0.954646	-3.18888
ENSOART00000022292	CLDN16	claudin 16	0	0	0.626893	0.256991	0.245971	0.984303	3.68932	0.834399	1.77828	1.82157	7.40565	-0.758342	0.922794	-2.88863
ENSOART00000011533	CLDN6	claudin 6	0	0	0	0	0.05	0.903769	4.06831	0	4.51807	2.38504	47.7007	-1.67353	0.998224	-5.57594
ENSOART00000012298	CLDN7	claudin 7	0	0	0	0	0.05	1.86123	5.65386	1.18839	2.52267	2.80654	56.1308	-1.93686	0.995339	-5.81072
ENSOART00000011237	CCHCR1	coiled-coil alpha-helical rod protein 1	0	0.887134	0.127504	1.92329	0.746981	4.11618	5.97871	4.03293	3.15334	4.32029	5.78366	-0.738553	0.921592	-2.53198
ENSOART00000001183	CCDC106	coiled-coil domain containing 106	0	0	0	1.08599	0.308999	2.19231	2.93135	2.45263	2.97758	2.63847	8.53877	-0.73579	0.92127	-3.09403
ENSOART00000009039	CCDC71L	coiled-coil domain containing 71-like	0	0	0	0.671493	0.205373	0	1.47728	4.31106	4.56976	2.60202	12.6697	-0.848289	0.947297	-3.66331
ENSOART00000006425	CCER2	coiled-coil glutamate-rich protein 2	0	0	0	0.588592	0.184648	0.742702	2.89267	1.89636	3.01894	2.13767	11.577	-0.862693	0.948989	-3.53319
ENSOART00000005320	COL1A1	collagen, type I, alpha 1	9.71947	7.96629	16.7561	7.94185	10.5959	32.1778	105.49	25.8537	89.0897	63.1527	5.96009	-1.32081	0.984159	-2.57534
ENSOART00000001624	COL1A2	collagen, type I, alpha 2	18.1505	8.19927	23.4394	10.7024	15.1229	37.323	91.4905	22.5541	83.7135	58.7703	3.88618	-1.07625	0.969263	-1.95835
ENSOART00000020780	COL6A3	collagen, type VI, alpha 3	0	0	0	0.198961	0.0872402	1.71806	3.91362	0.619478	2.28488	2.13401	24.4613	-1.31746	0.984134	-4.61243
ENSOART00000001208	COL16A1	collagen, type XVI, alpha 1	0	0	0	0.182381	0.0830952	0.510048	2.21978	1.28953	2.43996	1.61483	19.4335	-1.26518	0.980692	-4.28047
ENSOART00000021485	CSF3R	colony stimulating factor 3 receptor (granulocyte)	0	0	0	0.174091	0.0810227	0.581634	3.37994	0.556266	0.982188	1.37501	16.9707	-1.08194	0.96909	-4.08497
ENSOART00000001131	CKB	creatine kinase, brain	12.8846	0.0716876	11.5497	13.4796	9.4964	0.0626375	33.4669	32.7438	82.6176	37.2227	3.91967	-0.819542	0.938248	-1.97073
ENSOART00000015603	CHTF18	CTF18, chromosome transmission fidelity factor 18 homolog (S. cerevisiae)	0	0	0.127504	0.323311	0.137704	2.2281	2.77666	2.06071	1.92302	2.24712	16.3185	-1.21321	0.976247	-4.02844
ENSOART00000010744	CLEC10A	C-type lectin domain family 10, member A	0	0	0	0.431082	0.14527	0.814287	1.09829	0.695332	6.60651	2.3036	15.8574	-0.893161	0.951625	-3.98708
ENSOART00000015443	CCNA2	cyclin A2	0	0	2.36944	1.50879	0.994557	4.9931	11.1376	11.5172	3.86672	7.87866	7.92177	-0.896744	0.952291	-2.98582
ENSOART00000006271	CCNB1	cyclin B1	0	0	0	0.182381	0.0830952	2.0223	9.52881	5.52473	4.22858	5.32611	64.0964	-1.81392	0.997846	-6.00217
ENSOART00000022701	CCNB2	cyclin B2	0	0	0	1.11915	0.317289	3.06924	7.572	10.2277	5.11772	6.49667	20.4756	-1.06642	0.968802	-4.35583
ENSOART00000020054	CCNF	cyclin F	0	0.349477	0.127504	0.10777	0.158688	0.689012	2.22751	0.973465	0.899478	1.19737	7.54543	-0.846773	0.947005	-2.9156
ENSOART00000004812	CDKN2C	cyclin-dependent kinase inhibitor 2C (p18, inhibits CDK4)	4.31354	3.7636	0.371886	1.89842	2.58686	6.59483	16.2964	18.3568	5.9655	11.8034	4.56282	-0.815971	0.936765	-2.18993
ENSOART00000012399	CSTB	cystatin B (stefin B)	53.6812	24.2125	36.211	67.8788	45.4959	56.6332	134.285	105.286	122.06	104.566	2.29836	-0.997289	0.959908	-1.20061
ENSOART00000001444	CST6	cystatin E/M	0	5.75293	0	3.26627	2.2798	8.25025	16.6909	21.9093	16.7903	15.9102	6.97875	-0.961192	0.95665	-2.80297
ENSOART00000009705	CSRP3	cysteine and glycine-rich protein 3 (cardiac LIM protein)	0	0	1.27504	0	0.356259	0.510048	9.45147	0.657405	4.62145	3.81009	10.6947	-0.745391	0.922189	-3.41883
ENSOART00000021395	CRELD2	cysteine-rich with EGF-like domains 2	10.4477	11.8822	11.1141	11.2662	11.1775	31.2829	36.3054	45.854	35.5345	37.2442	3.33206	-1.21188	0.976266	-1.73641
ENSOART00000020952	CYB561D1	cytochrome b561 family, member D1	0	0	0.393136	0	0.135784	1.90597	1.34579	0.543623	1.72658	1.38049	10.1668	-0.861841	0.948936	-3.3458
ENSOART00000010110	CKAP2	cytoskeleton associated protein 2	0	0.277789	3.23009	1.5834	1.28532	5.44946	9.25811	10.6702	4.56976	7.48688	5.82492	-0.786656	0.925736	-2.54224
ENSOART00000002788	DDX11	DEAD/H (Asp-Glu-Ala-Asp/His) box helicase 11	0.98035	0	0.212506	1.09428	0.584285	2.11178	6.3577	2.59169	7.0304	4.52289	7.7409	-0.895334	0.952023	-2.9525
ENSOART00000005298	DHRS13	dehydrogenase/reductase (SDR family) member 13	0	0	0	0	0.05	0.841132	0.719302	2.61698	1.58184	1.43981	28.7963	-1.67378	0.998222	-4.84781
ENSOART00000002494	DLK1	delta-like 1 homolog (Drosophila)	8.23494	19.965	14.0573	1.81552	11.0182	21.7799	49.9257	27.7627	39.7631	34.8079	3.15913	-0.864262	0.949078	-1.65953
ENSOART00000021584	DENND6B	DENN/MADD domain containing 6B	0	0	0	0.265281	0.10382	0.671116	1.59329	1.06196	3.47385	1.70005	16.375	-1.06614	0.968774	-4.03342
ENSOART00000019171	DTYMK	deoxythymidylate kinase (thymidylate kinase)	5.91011	8.85342	5.86517	8.58018	7.30222	11.2926	25.9722	19.798	18.7236	18.9466	2.59464	-0.729393	0.920287	-1.37553
ENSOART00000012584	DEPDC1	DEP domain containing 1	0	0	0.138129	0	0.0720322	1.2438	1.90267	2.16185	0.506602	1.45373	20.1817	-1.37446	0.986483	-4.33497
ENSOART00000002253	DAGLB	diacylglycerol lipase, beta	2.85702	0	0.626893	2.63623	1.54254	5.20786	7.19302	5.53737	8.37445	6.57817	4.26452	-0.709545	0.914227	-2.09238
ENSOART00000006982	DIAPH3	diaphanous-related formin 3	0	0.358438	0.308134	0	0.191643	0.814287	2.06509	1.3401	0.806428	1.25648	6.55634	-0.799721	0.930007	-2.71289
ENSOART00000003920	DPYSL3	dihydropyrimidinase-like 3	0	0	0.223131	0.140931	0.116015	1.34223	3.18658	0.910253	1.54048	1.74489	15.0401	-1.18497	0.976267	-3.91075
ENSOART00000022976	DLGAP5	discs, large (Drosophila) homolog-associated protein 5	0	0	0.138129	0.688073	0.23155	0.653219	4.98097	2.62962	1.46811	2.43298	10.5073	-0.835289	0.944034	-3.39333
ENSOART00000011589	DACT3	dishevelled-binding antagonist of beta-catenin 3	0	0	0	0	0.05	0.769546	1.26071	2.94568	2.3159	1.82296	36.4592	-1.85391	0.993253	-5.18821
ENSOART00000021701	DCLRE1B	DNA cross-link repair 1B	0	0	0	0	0.05	2.91712	2.97775	1.09989	0.62033	1.90377	38.0754	-1.78925	0.998262	-5.25079
ENSOART00000013295	DNAJB5	DnaJ (Hsp40) homolog, subfamily B, member 5	0	0	0.382511	0.795843	0.319588	2.7292	2.70705	2.43998	1.91268	2.44723	7.65744	-0.84085	0.945632	-2.93686
ENSOART00000020045	DND1	DND microRNA-mediated repression inhibitor 1	1.52655	0	1.06253	2.69426	1.33333	6.12058	4.88816	9.53237	15.3738	8.97874	6.73405	-0.931927	0.955077	-2.75147
ENSOART00000014363	DUSP10	dual specificity phosphatase 10	0.434155	0.510774	0.605642	0.829003	0.594894	2.80974	1.90267	1.87108	3.85638	2.60997	4.38728	-0.820895	0.9388	-2.13333
ENSOART00000008008	DUSP9	dual specificity phosphatase 9	0	0	0	0	0.05	0	0.26297	0.783829	6.896	1.9982	39.964	-1.23567	0.977684	-5.32063
ENSOART00000006718	DYRK3	dual-specificity tyrosine-(Y)-phosphorylation regulated kinase 3	0.434155	0	0	0.513982	0.262034	1.95966	1.50821	1.2516	2.9569	1.91909	7.32383	-0.844483	0.946514	-2.8726
ENSOART00000020489	DRC1	dynein regulatory complex subunit 1	0.322115	0	0	0.414502	0.209154	1.05589	1.95681	0.113782	3.81503	1.73538	8.29712	-0.81049	0.934445	-3.05261
ENSOART00000002319	DYNC1LI2	dynein, cytoplasmic 1, light intermediate chain 2	0	0	1.40254	0	0.388135	11.8027	2.69931	3.85593	4.56976	5.73193	14.7679	-0.910891	0.954733	-3.88439
ENSOART00000004322	EVI2A	ecotropic viral integration site 2A	0	0	0.255007	0	0.101252	1.2438	3.84401	1.06196	0.754734	1.72613	17.0479	-1.06668	0.968827	-4.09152
ENSOART00000002209	EFEMP1	EGF containing fibulin-like extracellular matrix protein 1	0	0	0.233757	0.298441	0.158049	2.83658	4.42409	1.68144	3.76333	3.17636	20.0973	-1.35138	0.98497	-4.32893
ENSOART00000012990	ELN	elastin	0	0	0.70127	1.19376	0.498759	5.81634	6.65934	5.77758	8.36411	6.65434	13.3418	-1.13471	0.970462	-3.73788
ENSOART00000012018	ELL3	elongation factor RNA polymerase II-like 3	0	0	0	0	0.05	1.19906	1.63196	1.78258	1.08558	1.4248	28.4959	-2.03249	0.998088	-4.83268
ENSOART00000022590	ECT2	epithelial cell transforming 2	0	0	0.223131	0.140931	0.116015	2.7292	2.3822	1.56766	0.320504	1.74989	15.0833	-1.17377	0.975077	-3.91488
ENSOART00000001786	FAM101A	family with sequence similarity 101, member A	0	0	1.40254	4.27766	1.44505	6.738	6.75215	6.87747	8.52953	7.22429	4.99934	-0.684924	0.901636	-2.32174
ENSOART00000003065	FAM102A	family with sequence similarity 102, member A	0	0	0	0.422792	0.143198	1.59278	3.51143	4.7409	2.6364	3.12038	21.7907	-1.15828	0.973145	-4.44564
ENSOART00000019801	FAM115C	family with sequence similarity 115, member C	0	0	1.20066	0.762683	0.515836	4.58148	22.3216	4.61448	20.8224	13.085	25.3666	-1.37347	0.986407	-4.66486
ENSOART00000020237	FAM13A	family with sequence similarity 13, member A	0	0	0	0	0.05	1.95071	1.4154	2.49055	0.444569	1.57531	31.5062	-1.76491	0.998127	-4.97756
ENSOART00000005612	FAM209A	family with sequence similarity 209, member A	0	0	0.371886	0	0.130471	1.19011	1.37673	2.27563	2.69843	1.88523	14.4494	-1.01525	0.960562	-3.85293
ENSOART00000010088	FAM219A	family with sequence similarity 219, member A	0	0	0	0	0.05	1.20801	2.09603	0	1.09592	1.11249	22.2498	-1.43873	0.988634	-4.47572
ENSOART00000004628	FAM3A	family with sequence similarity 3, member A	0	1.82803	0.818148	4.16989	1.71652	4.38462	8.99514	7.82565	14.6708	8.96905	5.22515	-0.774462	0.923623	-2.38547
ENSOART00000005081	FAM69C	family with sequence similarity 69, member C	0	0	0	0.953354	0.275838	4.41147	1.97228	6.13157	1.44744	3.49069	12.6548	-0.859356	0.948754	-3.66162
ENSOART00000000696	FAM83D	family with sequence similarity 83, member D	0	0	0	0	0.05	0.483203	2.68385	3.05946	0.868461	1.77374	35.4749	-1.6858	0.998101	-5.14873
ENSOART00000009372	FANCC	Fanconi anemia, complementation group C	0	0	0.191255	0.248701	0.134989	0.465307	1.98001	0.796472	1.40608	1.16197	8.60787	-0.925466	0.955368	-3.10566
ENSOART00000005687	FANCD2	Fanconi anemia, complementation group D2	0.22408	0.654149	0.233757	0.887033	0.499755	2.62183	6.28809	3.17324	1.74726	3.45761	6.9186	-0.897956	0.952524	-2.79048
ENSOART00000012933	FANCE	Fanconi anemia, complementation group E	0	0	0	0	0.05	0.912718	2.64517	3.11003	0	1.67948	33.5896	-1.56487	0.993949	-5.06994
ENSOART00000008290	FANCF	Fanconi anemia, complementation group F	0	0	0	0	0.05	3.2303	2.64517	1.71937	2.19183	2.44667	48.9334	-2.33803	0.999994	-5.61275
ENSOART00000001726	H-FABP	fatty acid binding protein 3, muscle and heart (mammary-derived growth inhibitor)	0	0	0	0.323311	0.118328	0.814287	1.81759	1.28953	3.30842	1.80746	15.275	-1.03051	0.962567	-3.9331
ENSOART00000014430	FABP6	fatty acid binding protein 6, ileal	0	0	0	0	0.05	0	2.22751	6.87747	4.17689	3.33297	66.6593	-1.88379	0.99351	-6.05874
ENSOART00000002953	FBXL8	F-box and leucine-rich repeat protein 8	0	0	0	0.198961	0.0872402	2.246	2.6065	3.4893	4.9523	3.32353	38.0963	-1.60568	0.992564	-5.25158
ENSOART00000004314	FBXO5	F-box protein 5	0	0	0	0	0.05	0.223705	3.01643	3.1606	0.62033	1.75527	35.1053	-1.56878	0.993605	-5.13362
ENSOART00000016517	FCHO1	FCH domain only 1	0	0	0.255007	0	0.101252	0.205809	2.71478	0.391915	2.98792	1.57511	15.5563	-1.00379	0.959906	-3.95943
ENSOART00000002497	FRMD1	FERM domain containing 1	0	0	0	0	0.05	0.680064	1.36899	2.16185	0.609991	1.20522	24.1045	-1.58605	0.992024	-4.59123
ENSOART00000019305	FARP2	FERM, RhoGEF and pleckstrin domain protein 2	0	0	0.244382	1.3347	0.419769	2.23705	2.03415	4.63976	4.11485	3.25646	7.75773	-0.7494	0.922435	-2.95563
ENSOART00000021080	FNDC4	fibronectin type III domain containing 4	0	0	0	0	0.05	1.69121	1.95681	1.61823	2.67776	1.986	39.72	-2.23184	0.998106	-5.31179
ENSOART00000021132	FBLN1	fibulin 1	0.39214	0.582462	1.22191	0.911903	0.777104	2.20126	5.13566	2.80661	8.31242	4.61399	5.93741	-0.884428	0.950317	-2.56983
ENSOART00000001669	FBLN2	fibulin 2	0	0	0.201881	0.762683	0.266141	1.12747	1.90267	1.84579	3.48418	2.09003	7.8531	-0.77464	0.923641	-2.97326
ENSOART00000005691	FLNA	filamin A, alpha	2.95506	5.57371	7.70334	7.35326	5.89634	25.6456	16.861	6.80161	18.1653	16.8684	2.86082	-0.705649	0.912481	-1.51643
ENSOART00000009561	FKBPL	FK506 binding protein like	0.490175	0	0.680019	1.74091	0.740275	2.19231	3.41088	4.89261	5.21077	3.92664	5.3043	-0.74003	0.921743	-2.40716
ENSOART00000017007	FEN1	flap structure-specific endonuclease 1	0.910325	3.18114	2.21006	1.8321	2.03341	6.33533	12.5684	7.67394	5.2728	7.96263	3.91591	-0.779227	0.924228	-1.96935
ENSOART00000004681	FOLR2	folate receptor 2 (fetal)	1.63859	1.53232	0.690645	3.19166	1.7633	4.03564	12.8159	6.53612	14.5777	9.49136	5.38272	-0.896426	0.95223	-2.42833
ENSOART00000002216	FOXP4	forkhead box P4	0	0.958822	0.138129	1.27666	0.605904	2.63972	3.98323	2.93304	3.63927	3.29881	5.44445	-0.745791	0.922216	-2.44479
ENSOART00000014077	FTCD	formimidoyltransferase cyclodeaminase	0	0	0	0	0.05	8.59028	2.28939	8.60948	0	4.88479	97.6958	-2.05291	0.999282	-6.61022
ENSOART00000012416	FHL1	four and a half LIM domains 1	0	0	0	0.513982	0.165995	11.3016	4.13792	1.64351	2.62606	4.92727	29.6832	-1.18542	0.976299	-4.89157
ENSOART00000014074	FHL2	four and a half LIM domains 2	0.33612	1.58609	0	0.298441	0.567662	1.70911	4.50917	1.45388	5.67602	3.33704	5.87857	-0.686459	0.902472	-2.55546
ENSOART00000021720	FHL3	four and a half LIM domains 3	0	0	0	0.762683	0.228171	0.492152	1.69384	2.94568	2.42962	1.89032	8.28469	-0.716734	0.916998	-3.05045
ENSOART00000012956	FHIT	fragile histidine triad	0	0	0	2.0808	0.5577	3.93721	7.59521	1.6688	7.13379	5.08375	9.11557	-0.749633	0.922447	-3.18833
ENSOART00000022083	GPR19	G protein-coupled receptor 19	0	0	0	0	0.05	0.903769	1.89493	1.73201	1.02354	1.38856	27.7713	-1.87983	0.993383	-4.79552
ENSOART00000013468	GPRC5B	G protein-coupled receptor, class C, group 5, member B	0	0	0	0	0.05	0.474255	0.959069	1.21367	1.93336	1.14509	22.9018	-1.61385	0.993604	-4.51739
ENSOART00000021188	GTSE1	G-2 and S-phase expressed 1	0	0	0.467513	0.198961	0.191618	1.51225	3.34127	2.88247	1.36472	2.27518	11.8735	-1.01237	0.960311	-3.56967
ENSOART00000021733	GJA1	gap junction protein, alpha 1, 43kDa	0	0	0	0	0.05	2.21916	1.84853	0.31606	0.672024	1.26394	25.2788	-1.52085	0.992486	-4.65986
ENSOART00000013214	GJA5	gap junction protein, alpha 5, 40kDa	0	0	0	0.621752	0.192938	3.68666	2.04962	3.69158	3.09131	3.12979	16.2218	-1.00863	0.960069	-4.01986
ENSOART00000013362	GSDMB	gasdermin B	0	0	0	0	0.05	5.39577	7.73443	7.16824	4.87993	6.29459	125.892	-3.04923	1	-6.97604
ENSOART00000008400	GINS1	GINS complex subunit 1 (Psf1 homolog)	0	2.11478	0.626893	0	0.710419	4.54569	5.54558	7.72451	1.37506	4.79771	6.75335	-0.73477	0.921137	-2.7556
ENSOART00000012430	GINS2	GINS complex subunit 2 (Psf2 homolog)	0	0	0.276258	0.0911903	0.116862	0.778494	1.82532	1.83315	1.00287	1.35996	11.6373	-1.02942	0.962396	-3.54068
ENSOART00000002636	ERICH2	glutamate-rich 2	0	0	0	0	0.05	0	1.65517	7.20617	6.75125	3.91565	78.313	-1.92422	0.993372	-6.29118
ENSOART00000007861	ERICH4	glutamate-rich 4	0	0	0	2.3295	0.619875	1.7628	2.3822	22.4908	3.72198	7.58946	12.2435	-0.790884	0.926914	-3.61395
ENSOART00000023053	GPX2	glutathione peroxidase 2 (gastrointestinal)	1.27446	0	0	0.563722	0.484544	7.80284	6.96872	6.33385	5.12806	6.55837	13.5351	-1.10842	0.967821	-3.75864
ENSOART00000008633	GPX3	glutathione peroxidase 3 (plasma)	9.8035	17.1154	40.4187	19.4733	21.7027	25.2429	71.5048	104.35	120.344	80.3605	3.70279	-1.12039	0.968641	-1.88861
ENSOART00000014700	LOC100652871	glutathione S-transferase theta-4-like	0	0	0	0	0.05	1.80754	1.04415	1.54237	2.18149	1.64389	32.8778	-2.0552	0.999347	-5.03904
ENSOART00000004098	GDPD3	glycerophosphodiester phosphodiesterase domain containing 3	0	0	0	0	0.05	0.894821	0.9436	0.758544	1.82997	1.10673	22.1347	-1.67126	0.998232	-4.46824
ENSOART00000003092	GYLTL1B	glycosyltransferase-like 1B	0.25209	0	0	0.572012	0.231025	1.58383	1.24524	1.46652	1.16829	1.36597	5.91264	-0.73097	0.920565	-2.5638
ENSOART00000022730	GCOM1	GRINL1A complex locus 1	0	0	0	0.339891	0.122473	1.16327	1.91814	0.594193	1.97472	1.41258	11.5338	-0.929435	0.955209	-3.5278
ENSOART00000001314	GDF10	growth differentiation factor 10	0	0	0	0.621752	0.192938	1.36013	2.81533	0.745902	1.40608	1.58186	8.1988	-0.725604	0.919507	-3.03541
ENSOART00000013527	GDF15	growth differentiation factor 15	0	0	1.15816	0.489112	0.436818	4.94836	6.70575	3.55252	8.39513	5.90044	13.5078	-1.07706	0.969253	-3.75572
ENSOART00000018743	GRASP	GRP1 (general receptor for phosphoinositides 1)-associated scaffold protein	0	0	0	0	0.05	2.246	2.3358	2.85718	0	1.87224	37.4449	-1.7613	0.998176	-5.2267
ENSOART00000004827	GNA12	guanine nucleotide binding protein (G protein) alpha 12	0.22408	0.537657	0.318759	0.455952	0.384112	2.04914	3.03189	2.03543	1.6232	2.18492	5.68822	-0.956154	0.955769	-2.50798
ENSOART00000014356	HLX	H2.0-like homeobox	0.72826	0	0	0	0.219565	0	2.09603	4.10878	4.01146	2.56657	11.6893	-0.826795	0.941102	-3.54712
ENSOART00000015577	H2AFV	H2A histone family, member V	74.9127	57.0723	50.8102	70.1917	63.2467	50.4769	129.32	127.587	185.727	123.278	1.94915	-0.81814	0.937671	-0.962847
ENSOART00000004073	HP	haptoglobin	2647.69	734.493	788.812	518.027	1172.26	7062.34	1516.55	2455.29	4066.66	3775.21	3.22047	-1.16024	0.973371	-1.68727
ENSOART00000018504	HSPB2	heat shock 27kDa protein 2	0	0	0	1.0777	0.306926	3.40927	2.95455	6.95332	4.31129	4.40711	14.3589	-0.925303	0.955373	-3.84387
ENSOART00000001868	HSPA12B	heat shock 70kD protein 12B	0	0	0.148754	0.870453	0.279802	1.10063	2.72252	2.33885	2.3159	2.11947	7.5749	-0.738026	0.921536	-2.92123
ENSOART00000012258	HSF2BP	heat shock transcription factor 2 binding protein	0.406145	0	1.11566	0.712943	0.571186	1.78964	2.71478	5.13282	2.22285	2.96502	5.19099	-0.741403	0.921871	-2.37601
ENSOART00000013293	HHAT	hedgehog acyltransferase	0	0	0	0.613462	0.190866	0.930614	1.2143	1.98486	1.54048	1.41756	7.42703	-0.70592	0.912607	-2.89279
ENSOART00000020880	HBB	hemoglobin, beta	1.13441	0	0.15938	0	0.348446	2.29074	0	36.5998	2.29522	10.3089	29.5854	-1.05002	0.966124	-4.88682
ENSOART00000008640	HS3ST1	heparan sulfate (glucosamine) 3-O-sulfotransferase 1	0	0	0.382511	0.969934	0.363111	0.912718	5.38316	1.55502	6.06889	3.47995	9.58369	-0.854189	0.948217	-3.26058
ENSOART00000012542	HID1	HID1 domain containing	0	0.465969	0.690645	3.35746	1.14102	5.24365	7.15434	4.26049	6.85464	5.87828	5.15178	-0.685474	0.901935	-2.36507
ENSOART00000021859	HIST1H1T	histone cluster 1, H1t	0	0	0	0	0.05	1.40487	2.29712	0	2.54335	1.57384	31.4767	-1.63323	0.996163	-4.97621
ENSOART00000021821	HIST1H2AJ	histone cluster 1, H2aj	0	0	0	0	0.05	0.832184	1.89493	1.06196	5.67602	2.36627	47.3255	-1.66046	0.998082	-5.56455
ENSOART00000010004	HIST1H2AK	histone cluster 1, H2ak	0	0	0	0	0.05	0.805339	0.154689	0	3.41181	1.10546	22.1092	-1.10383	0.967799	-4.46657
ENSOART00000020896	HJURP	Holliday junction recognition protein	0	0	1.29629	0.414502	0.452697	1.17222	5.56105	3.14796	2.11946	3.00017	6.62733	-0.707414	0.913289	-2.72843
ENSOART00000013897	HTRA3	HtrA serine peptidase 3	0	0	0	0	0.05	0.859028	3.07057	3.29967	2.60538	2.45866	49.1732	-2.11472	0.994446	-5.6198
ENSOART00000015381	HMMR	hyaluronan-mediated motility receptor (RHAMM)	0	0	0.626893	0.397922	0.281204	1.51225	3.94456	2.4147	2.62606	2.62439	9.33271	-0.936829	0.954827	-3.2223
ENSOART00000009581	HCN2	hyperpolarization activated cyclic nucleotide-gated potassium channel 2	0	0	0.318759	0.406212	0.206243	0.518996	0.80438	1.45388	2.42962	1.30172	6.31159	-0.747683	0.922337	-2.658
ENSOART00000005444	IGFLR1	IGF-like family receptor 1	0	0.134414	0	1.16889	0.350827	0.563737	2.87721	3.95707	3.43249	2.70763	7.71784	-0.708754	0.913883	-2.9482
ENSOART00000005727	IER5	immediate early response 5	1.73662	0	1.21128	0.770973	0.942219	5.82529	10.3873	4.95582	14.0608	8.80731	9.34741	-1.10471	0.967789	-3.22457
ENSOART00000002056	IGLV	Immunoglobulin Lambda Variable Cluster	0.75627	0	0.15938	0.174091	0.284935	0.715857	58.5032	3.05946	9.35664	17.9088	62.8522	-1.44895	0.988128	-5.97389
ENSOART00000013676	IGLV	Immunoglobulin Lambda Variable Cluster	0	0	0	0	0.05	2.38022	29.6847	2.68019	24.2962	14.7603	295.207	-2.58262	1	-8.20558
ENSOART00000018937	IGLL1	immunoglobulin lambda-like polypeptide 1	27.6179	12.9486	6.82144	11.5978	14.7464	3.58823	461.212	35.9803	93.2562	148.509	10.0709	-1.15865	0.973187	-3.33212
ENSOART00000019063	ISLR	immunoglobulin superfamily containing leucine-rich repeat	0	0	0	0.878743	0.257186	1.7628	6.17207	2.52848	5.98618	4.11238	15.9899	-0.958398	0.95614	-3.99909
ENSOART00000019022	INHBA	inhibin, beta A	0	0	0	0	0.05	2.54129	1.35352	2.98361	3.87706	2.68887	53.7774	-2.23534	0.998417	-5.74893
ENSOART00000015997	INCENP	inner centromere protein antigens 135/155kDa	0	0	0.658769	0.414502	0.293318	1.36908	4.02964	3.09739	1.24066	2.43419	8.29882	-0.858423	0.948672	-3.05291
ENSOART00000021151	IGFBP-5	insulin-like growth factor binding protein 5	0	0	0	0.140931	0.0727326	3.5256	1.67837	0	1.11659	1.59264	21.8972	-1.2442	0.978797	-4.45267
ENSOART00000014312	IL1R2	interleukin 1 receptor, type II	0	0	0	0	0.05	1.41382	0.951334	2.40206	1.28201	1.51231	30.2461	-1.87389	0.993138	-4.91868
ENSOART00000003786	IL18BP	interleukin 18 binding protein	14.061	19.0062	11.0291	10.3377	13.6085	21.7173	27.5578	52.7947	29.2382	32.827	2.41225	-0.737255	0.921447	-1.27038
ENSOART00000007421	IL27RA	interleukin 27 receptor, alpha	2.40886	0	0.18063	2.56991	1.30235	2.53234	9.96967	4.66505	8.40547	6.39313	4.90892	-0.704592	0.911982	-2.29541
ENSOART00000000425	IQCC	IQ motif containing C	0.36413	0	0.871275	2.21344	0.874711	4.42936	4.60198	6.34649	5.94482	5.33066	6.0942	-0.801222	0.930596	-2.60744
ENSOART00000002402	IQCJ-SCHIP1	IQCJ-SCHIP1 readthrough	0	0	0	0	0.05	0	5.4141	1.0746	2.02641	2.14128	42.8256	-1.53044	0.993097	-5.4204
ENSOART00000022240	JMJD7	jumonji domain containing 7	0.81229	0	0	1.43418	0.586616	4.81414	3.56557	6.90275	2.99826	4.57018	7.79075	-0.857492	0.948586	-2.96176
ENSOART00000011803	JUNB	jun B proto-oncogene	12.7446	5.61852	11.0078	8.45583	9.45668	12.0622	21.9503	30.3671	27.8321	23.0529	2.43774	-0.692121	0.905558	-1.28554
ENSOART00000017773	KAZALD1	Kazal-type serine peptidase inhibitor domain 1	0	0	0	0	0.05	0.465307	1.89493	3.5778	2.11946	2.01437	40.2875	-1.82634	0.996653	-5.33226
ENSOART00000018756	KRT16	keratin 16	0	0	0	0	0.05	0.438462	1.93361	0.328703	1.6232	1.08099	21.6198	-1.42357	0.989252	-4.43428
ENSOART00000018488	KRT5	keratin 5	0	0	0	0.248701	0.0996752	0.769546	3.7976	1.78258	4.34231	2.67301	26.8172	-1.30951	0.984004	-4.74509
ENSOART00000018322	KRT79	keratin 79	0	0	0	0	0.05	0.894821	0	13.4262	4.21824	4.64732	92.9465	-1.7276	0.998529	-6.53833
ENSOART00000018712	KRT80	keratin 80	0	0	0	0	0.05	0.662168	4.33128	0.568908	3.79435	2.33918	46.7835	-1.72289	0.998505	-5.54793
ENSOART00000020869	HBBB	keratin 89 pseudogene	19.719	0	10.0515	0.464242	7.5712	5.56579	40.9615	110.899	19.0751	44.1254	5.82806	-0.893562	0.951696	-2.54301
ENSOART00000011904	HBA	keratin 90 pseudogene	1.28846	0	0	0	0.359615	0.724805	8.95646	30.3165	7.17514	11.7932	32.794	-1.17897	0.975702	-5.03536
ENSOART00000002585	KIAA0922	KIAA0922	0	0	0	0	0.05	0.375825	1.63196	0.897611	3.29809	1.55087	31.0174	-1.55171	0.994456	-4.95501
ENSOART00000022780	KIAA1522	KIAA1522	0.19607	0	0.265633	0.422792	0.233624	1.07379	2.1115	0.417199	1.26134	1.21595	5.20476	-0.733329	0.920934	-2.37983
ENSOART00000000441	KSR1	kinase suppressor of ras 1	0	0	0	0	0.05	0	1.48501	1.31481	1.36472	1.05364	21.0727	-1.48956	0.992084	-4.3973
ENSOART00000017285	KIF20A	kinesin family member 20A	0	0.636228	0.892525	0.323311	0.475516	2.75605	7.43278	6.37177	3.04995	4.90264	10.3101	-1.08204	0.969085	-3.36599
ENSOART00000006091	KIF22	kinesin family member 22	0	0.878173	0.127504	0	0.276419	0.823235	4.9655	5.63851	2.97758	3.60121	13.0281	-0.917689	0.955318	-3.70355
ENSOART00000001191	KIF2C	kinesin family member 2C	0.182065	0.501813	0.308134	0.232121	0.306033	0.518996	2.52916	2.64226	0.70304	1.59836	5.22285	-0.749328	0.922431	-2.38484
ENSOART00000016859	KIF4A	kinesin family member 4A	0	0	0.0850024	0.11606	0.0752657	1.80754	4.06831	3.78008	1.37506	2.75775	36.6401	-1.77992	0.998122	-5.19535
ENSOART00000010493	KIFC1	kinesin family member C1	0	0	0.148754	0.754393	0.250787	2.5055	8.56201	8.68533	5.8311	6.39598	25.5037	-1.25066	0.979549	-4.67263
ENSOART00000014197	KIFC2	kinesin family member C2	0	0	0	0	0.05	0.590582	1.51595	1.21367	1.29235	1.15314	23.0628	-1.78588	0.998208	-4.52749
ENSOART00000016578	LTBP3	latent transforming growth factor beta binding protein 3	0	0.654149	0.201881	0.315021	0.305263	2.16547	3.44955	0.63212	4.87993	2.78177	9.1127	-0.933348	0.955	-3.18788
ENSOART00000007430	LTBP4	latent transforming growth factor beta binding protein 4	1.3865	1.36206	2.50757	3.00099	2.06428	4.67097	6.89911	7.1556	13.73	8.11391	3.93062	-0.778071	0.924056	-1.97476
ENSOART00000002666	LXN	latexin	0	0	0	0	0.05	0.867976	5.29035	0	1.97472	2.04576	40.9152	-1.4881	0.991946	-5.35456
ENSOART00000001365	LGALS9B	lectin, galactoside-binding, soluble, 9B	5.18185	0	1.56192	0.994804	1.94714	10.2815	73.2527	37.4721	94.6519	53.9146	27.6891	-1.71079	0.998337	-4.79124
ENSOART00000017447	LGALS9C	lectin, galactoside-binding, soluble, 9C	0.44816	0	0.138129	0.0414502	0.169435	0.930614	3.11697	1.88372	3.78401	2.42883	14.3349	-1.03987	0.964162	-3.84146
ENSOART00000000123	LMOD1	leiomodin 1 (smooth muscle)	0	0	0	0.795843	0.236461	5.03784	2.04189	1.60559	4.10451	3.19746	13.5221	-0.900927	0.953096	-3.75725
ENSOART00000006412	LEPREL2	leprecan-like 2	0	0	0	0.464242	0.15356	2.62183	3.07057	4.27313	4.21824	3.54594	23.0915	-1.18885	0.976506	-4.52929
ENSOART00000019089	LEPREL4	leprecan-like 4	0.602215	0	0	0	0.188054	1.01115	6.41184	3.85593	5.16941	4.11208	21.8665	-1.10261	0.96782	-4.45065
ENSOART00000004284	LRRC16A	leucine rich repeat containing 16A	0	0	0.0850024	0.754393	0.234849	1.63752	2.34353	1.82051	1.23032	1.75797	7.48554	-0.717154	0.917138	-2.90411
ENSOART00000013919	LRRC24	leucine rich repeat containing 24	0	0	0	0.174091	0.0810227	1.91492	2.5833	4.07085	5.58297	3.53801	43.6669	-1.68982	0.998079	-5.44847
ENSOART00000003135	LRRC8E	leucine rich repeat containing 8 family, member E	0	0.672071	0	0.762683	0.383689	1.60173	2.02642	3.26174	1.30269	2.04815	5.33804	-0.696252	0.907771	-2.41631
ENSOART00000003152	LRRN2	leucine rich repeat neuronal 2	0	0	0	0	0.05	0.143171	1.61649	0.707975	2.02641	1.12351	22.4703	-1.43844	0.988651	-4.48994
ENSOART00000015541	LRWD1	leucine-rich repeats and WD repeat domain containing 1	0	0	0.935027	2.36266	0.849421	2.4876	4.30807	6.4982	6.51346	4.95183	5.82966	-0.715237	0.916474	-2.54341
ENSOART00000002723	LILRA2	leukocyte immunoglobulin-like receptor, subfamily A (with TM domain), member 2	0.11204	0	0	0.654912	0.216738	2.0223	2.56783	0.68269	2.03675	1.82739	8.43133	-0.778374	0.924101	-3.07576
ENSOART00000002861	LENG9	leukocyte receptor cluster (LRC) member 9	0	0	0	0.572012	0.180503	1.80754	3.7512	3.67894	4.56976	3.45186	19.1236	-1.07666	0.969259	-4.25728
ENSOART00000019889	LARGE	like-glycosyltransferase	1.4005	1.18285	1.7638	3.8217	2.04221	6.52325	7.21622	5.42359	8.07462	6.80942	3.33433	-0.682832	0.900501	-1.7374
ENSOART00000014558	LIMD2	LIM domain containing 2	1.47053	0	0	2.60307	1.0434	1.63752	11.6094	10.43	7.41294	7.77245	7.44917	-0.854108	0.948207	-2.89708
ENSOART00000001236	LAT	linker for activation of T cells	0.67224	0	0.935027	0	0.426817	1.87018	3.78987	1.42859	5.07636	3.04125	7.12542	-0.800159	0.930177	-2.83298
ENSOART00000004356	LIPG	lipase, endothelial	0.30811	0	0.106253	0.273571	0.184483	0.518996	2.20431	3.65366	0.547958	1.73123	9.3842	-0.912433	0.95491	-3.23023
ENSOART00000019844	LPPR2	lipid phosphate phosphatase-related protein type 2	1.09239	0	0.828774	0.431082	0.600561	4.63517	2.86174	2.99625	2.94657	3.35993	5.59465	-0.825862	0.94075	-2.48405
ENSOART00000017118	LUM	lumican	11.4421	6.36228	16.4055	20.4101	13.655	30.4597	49.1987	15.1709	41.3139	34.0358	2.49256	-0.735063	0.921178	-1.31763
ENSOART00000001775	LYNX1	Ly6/neurotoxin 1	0	0	1.11566	2.12225	0.834476	1.78964	6.41957	5.68908	12.1274	6.50643	7.79703	-0.840159	0.945447	-2.96292
ENSOART00000021900	LYRM4	LYR motif containing 4	0	0	1.97631	10.1055	3.04546	3.17661	17.4875	20.2531	17.2865	14.551	4.77791	-0.69597	0.907621	-2.25638
ENSOART00000017649	LPCAT1	lysophosphatidylcholine acyltransferase 1	0	0	0	0.381341	0.132835	1.93281	2.04962	0	0.889139	1.23039	9.26255	-0.789859	0.926609	-3.21141
ENSOART00000014081	MFSD3	major facilitator superfamily domain containing 3	0	0	0.722521	0.472532	0.323763	0	2.41314	3.74215	7.48531	3.42265	10.5715	-0.899924	0.952903	-3.4021
ENSOART00000020732	HLA-DQB1	major histocompatibility complex, class II, DQ beta 1	2.57692	0	0	0	0.68173	13.9682	0	11.6057	2.54335	7.04181	10.3293	-0.773657	0.923543	-3.36867
ENSOART00000010890	MFHAS1	malignant fibrous histiocytoma amplified sequence 1	0	0	0	0	0.05	1.30644	1.4386	0	2.42962	1.30617	26.1233	-1.51991	0.992452	-4.70727
ENSOART00000013476	MRC2	mannose receptor, C type 2	0	0	0	0.215541	0.0913852	1.15432	1.73251	0.265491	1.7576	1.22748	13.4319	-1.05983	0.967931	-3.7476
ENSOART00000018607	MZB1	marginal zone B and B1 cell-specific protein	0	0	0	0	0.05	0	20.5736	3.41345	3.87706	6.97852	139.57	-1.90521	0.993027	-7.12485
ENSOART00000015858	MKI67	marker of proliferation Ki-67	0	0	0.478139	0.555432	0.283393	1.31539	5.15113	5.00639	1.81963	3.32314	11.7263	-1.01697	0.960737	-3.55167
ENSOART00000011905	MMP19	matrix metallopeptidase 19	0.014005	0.0537657	1.02003	0.190671	0.319618	2.57708	6.14887	2.99625	4.51807	4.06007	12.7029	-0.931071	0.955124	-3.66708
ENSOART00000005826	MAD1	MAX dimerization protein 1	1.1204	0	0	1.98132	0.800429	3.12293	6.14113	2.38941	7.3509	4.7511	5.93568	-0.735304	0.921209	-2.56941
ENSOART00000010008	MAGED4	melanoma antigen family D, 4	1.17642	0.914017	1.23254	3.48181	1.7012	3.11398	10.4337	6.85218	8.43648	7.2091	4.23766	-0.744616	0.922133	-2.08327
ENSOART00000012563	MUM1	melanoma associated antigen (mutated) 1	0	0	0	0	0.05	0	0.425393	2.3262	1.32337	1.03124	20.6248	-1.2702	0.981014	-4.36631
ENSOART00000019653	MARCH_3	membrane-associated ring finger (C3HC4) 3, E3 ubiquitin protein ligase	0	0	0	0.248701	0.0996752	0.313187	2.76892	1.5803	3.63927	2.07542	20.8218	-1.18442	0.976224	-4.38002
ENSOART00000008466	MANF	mesencephalic astrocyte-derived neurotrophic factor	62.7424	72.6823	68.5863	81.176	71.2968	144.657	187.877	234.087	141.125	176.936	2.48169	-1.49249	0.992304	-1.31132
ENSOART00000017048	MESDC1	mesoderm development candidate 1	0	0	0	0.472532	0.155633	0.894821	1.81759	1.909	2.16081	1.69556	10.8946	-0.875045	0.949557	-3.44554
ENSOART00000015242	MSLN	mesothelin	0	0	0	0	0.05	0.724805	1.74025	0	2.17115	1.17155	23.431	-1.41972	0.989261	-4.55035
ENSOART00000019433	MBLAC1	metallo-beta-lactamase domain containing 1	3.37521	0	3.04946	0.895323	1.8425	4.88572	7.92779	11.4919	8.15733	8.1157	4.40472	-0.744228	0.922104	-2.13905
ENSOART00000017795	METTL12	methyltransferase like 12	0.50418	0	1.23254	0.895323	0.67051	1.69121	3.58104	6.46027	4.5801	4.07815	6.08217	-0.839379	0.945239	-2.60459
ENSOART00000006216	MICALL2	MICAL-like 2	0	0	0	0	0.05	0	3.13244	0.809114	1.15795	1.28738	25.7475	-1.34703	0.984758	-4.68636
ENSOART00000019858	MFAP4	microfibrillar-associated protein 4	1.79264	2.38361	2.13569	2.25489	2.14171	8.2592	13.4966	11.2517	32.1951	16.3007	7.61106	-1.18758	0.976441	-2.9281
ENSOART00000007237	MIR1199	microRNA 1199	0	0	0	0	0.05	0.590582	1.03641	5.62587	1.59218	2.21126	44.2252	-1.56904	0.99358	-5.4668
ENSOART00000016919	MAP1S	microtubule-associated protein 1S	0.08403	0	0.233757	0.945064	0.328213	1.56594	2.49822	2.81926	3.65994	2.63584	8.03089	-0.803673	0.931585	-3.00556
ENSOART00000015020	MIS18A	MIS18 kinetochore protein A	0	0	0	0	0.05	0.474255	4.12245	1.82051	0.858123	1.81883	36.3767	-1.57379	0.993103	-5.18494
ENSOART00000014505	MIPEP	mitochondrial intermediate peptidase	0	0	0	0.447662	0.149415	0.375825	0.33258	0.94818	5.3245	1.74527	11.6807	-0.764858	0.923007	-3.54605
ENSOART00000007021	MAP3K10	mitogen-activated protein kinase kinase kinase 10	0	0.922978	0.552516	0.613462	0.534739	1.7628	2.6065	2.37677	2.78114	2.3818	4.45414	-0.737017	0.921419	-2.15515
ENSOART00000016380	MAP3K8	mitogen-activated protein kinase kinase kinase 8	0	0	0	0	0.05	2.0044	2.18884	0.594193	1.67489	1.61558	32.3116	-1.88289	0.993487	-5.01398
ENSOART00000018414	MZT2	mitotic spindle organizing protein 2B	1.93269	0	2.6882	4.38543	2.26408	6.15637	20.7128	6.27063	13.3578	11.6244	5.13427	-0.836061	0.944272	-2.36016
ENSOART00000000650	MUSTN1	musculoskeletal, embryonic nuclear protein 1	0	0	0	0	0.05	3.99985	6.93778	3.40081	15.684	7.50561	150.112	-2.4212	0.992434	-7.2299
ENSOART00000001645	MUTYH	mutY homolog	0	0	0	0	0.05	0	1.43087	0.619478	2.20217	1.07563	21.5126	-1.3488	0.98484	-4.42711
ENSOART00000006016	MAZ	MYC-associated zinc finger protein (purine-binding transcription factor)	17.4922	15.4218	16.3842	20.5841	17.4706	24.2049	37.3031	38.749	36.5684	34.2064	1.95794	-0.69335	0.906221	-0.969335
ENSOART00000019740	MYO19	myosin XIX	0	0	0.0425012	0.679783	0.205571	1.92387	1.9104	1.45388	1.09592	1.59601	7.76382	-0.713275	0.915742	-2.95677
ENSOART00000017257	MYL9	myosin, light chain 9, regulatory	9.55141	12.1242	10.7953	10.1636	10.6586	22.281	23.7679	17.5097	56.5637	30.0306	2.81749	-0.773744	0.923551	-1.49441
ENSOART00000010374	MARCKS	myristoylated alanine-rich protein kinase C substrate	0	0	0	0	0.05	1.56594	8.15208	3.995	0	3.44075	68.8151	-1.78181	0.998146	-6.10465
ENSOART00000020222	Uncharacterized	NA	0	0	0	0.356471	0.126618	0.447411	0.912662	2.86983	0.816767	1.26167	9.96437	-0.809495	0.934022	-3.31678
ENSOART00000000100	Uncharacterized	NA	11.33	0	0	2.14712	3.39429	7.00645	89.7812	8.67269	26.7259	33.0466	9.73592	-0.955446	0.955661	-3.28332
ENSOART00000000198	Uncharacterized	NA	0.95234	0	0	2.52846	0.8952	2.82763	4.60972	8.4957	5.75873	5.42294	6.0578	-0.728655	0.920146	-2.59879
ENSOART00000000319	Uncharacterized	NA	0	0	0	0	0.05	3.13187	4.52464	1.9975	0	2.426	48.5201	-1.79914	0.99834	-5.60051
ENSOART00000000567	Uncharacterized	NA	0	0	0	0	0.05	0.787443	2.26619	0.99875	0	1.0256	20.5119	-1.31374	0.984091	-4.35839
ENSOART00000000760	Uncharacterized	NA	0	0	0.297508	0.489112	0.221655	0.975355	0.87399	1.12517	1.6232	1.14943	5.18566	-0.693787	0.906458	-2.37453
ENSOART00000000935	Uncharacterized	NA	0	0	0	0	0.05	0.796391	0.688364	2.03543	2.16081	1.42025	28.405	-1.7102	0.998326	-4.82807
ENSOART00000000944	Uncharacterized	NA	0	0	0	0	0.05	0.796391	0.688364	2.03543	2.16081	1.42025	28.405	-1.7102	0.998326	-4.82807
ENSOART00000001081	Uncharacterized	NA	0	0	0.382511	0	0.133128	0.912718	3.38768	3.19853	2.20217	2.42527	18.2177	-1.09451	0.968207	-4.18726
ENSOART00000001238	Uncharacterized	NA	0	0	0	0	0.05	0.527944	3.26393	0.670048	0	1.12798	22.5596	-1.16718	0.974225	-4.49567
ENSOART00000002157	Uncharacterized	NA	0.518185	1.79219	0.18063	0.903613	0.848655	1.71806	3.7976	2.84454	16.8419	6.30054	7.42415	-0.804061	0.931745	-2.89223
ENSOART00000002284	Uncharacterized	NA	1.90468	0	0	2.9098	1.22862	4.46516	5.48371	12.8068	9.08783	7.96086	6.47952	-0.821972	0.939232	-2.69589
ENSOART00000002360	Uncharacterized	NA	0	0	0	0	0.05	1.46751	1.69384	0.935538	1.32337	1.35506	27.1013	-2.00119	0.997274	-4.76029
ENSOART00000003453	Uncharacterized	NA	1.1204	0	0.796898	0.887033	0.713583	2.9887	2.32806	3.6663	2.96724	2.98758	4.18673	-0.725427	0.919467	-2.06582
ENSOART00000004418	Uncharacterized	NA	0	0	0	0	0.05	1.51225	2.62197	0	5.47958	2.41595	48.319	-1.67079	0.998232	-5.59452
ENSOART00000005900	Uncharacterized	NA	0	0	0	0.364761	0.12869	2.42497	1.06735	2.89511	6.3377	3.18128	24.7204	-1.1866	0.97638	-4.62763
ENSOART00000006617	Uncharacterized	NA	3.10911	0	0	0.547142	0.939063	2.77395	5.40636	11.4793	4.41468	6.01857	6.40913	-0.690962	0.904929	-2.68013
ENSOART00000007266	Uncharacterized	NA	0	0	0	0	0.05	0.787443	1.1911	2.01014	3.33944	1.83203	36.6406	-1.79191	0.9983	-5.19537
ENSOART00000008529	Uncharacterized	NA	0	0	0	0	0.05	3.0245	0.87399	1.93429	1.36472	1.79937	35.9875	-1.87313	0.993107	-5.16942
ENSOART00000010025	Uncharacterized	NA	0	0	0	0	0.05	1.21696	0.843052	0.341345	2.40895	1.20257	24.0515	-1.49004	0.992126	-4.58806
ENSOART00000012495	Uncharacterized	NA	0	0	0	0.538852	0.172213	2.03124	0.587816	0	3.67028	1.58484	9.20277	-0.724927	0.919352	-3.20207
ENSOART00000014936	Uncharacterized	NA	0	0	0	0	0.05	3.79404	0.572347	5.60059	3.16368	3.28266	65.6533	-2.08515	0.9976	-6.0368
ENSOART00000020267	Uncharacterized	NA	0	0	0	0.356471	0.126618	0.447411	0.912662	2.86983	0.816767	1.26167	9.96437	-0.809495	0.934022	-3.31678
ENSOART00000021629	Uncharacterized	NA	0	0	0	0.654912	0.201228	3.31084	1.4386	4.75354	3.74265	3.31141	16.456	-0.99748	0.959906	-4.04054
ENSOART00000021940	Uncharacterized	NA	0.67224	1.36206	0	2.25489	1.0848	3.87458	8.2913	4.7409	6.88566	5.94811	5.48315	-0.813568	0.935752	-2.455
ENSOART00000022068	Uncharacterized	NA	0	0	0	0	0.05	2.12967	0.61102	0	1.92302	1.17843	23.5686	-1.40131	0.98852	-4.55879
ENSOART00000022653	Uncharacterized	NA	0	0	0.510015	0	0.165004	0	51.8903	9.31745	8.81902	17.5192	106.175	-1.60294	0.992292	-6.73029
ENSOART00000022670	Uncharacterized	NA	0	0	0	0	0.05	0	5.213	1.04932	1.47845	1.94769	38.9539	-1.44848	0.988144	-5.28369
ENSOART00000025293	Uncharacterized	NA	0	0	0	0	0.05	0	0.502738	4.42484	1.5715	1.63727	32.7454	-1.35485	0.985159	-5.03322
ENSOART00000025469	Uncharacterized	NA	0	0	5.38703	33.1684	9.66386	71.3978	27.2252	53.4015	17.7311	42.4389	4.3915	-0.835232	0.944017	-2.13472
ENSOART00000000938	NPR1	natriuretic peptide receptor 1	0	0	0.212506	0.613462	0.231492	2.05809	3.26393	1.75729	1.93336	2.25317	9.73324	-0.908674	0.954432	-3.28292
ENSOART00000008792	NCR3	natural cytotoxicity triggering receptor 3	1.49854	0	0	0.878743	0.61932	2.77395	6.09473	1.41595	7.04074	4.33134	6.99371	-0.784762	0.925284	-2.80606
ENSOART00000017691	NCKIPSD	NCK interacting protein with SH3 domain	0.238085	0.56454	0	1.48392	0.584135	3.75825	1.89493	1.54237	5.58297	3.19463	5.46899	-0.687742	0.903173	-2.45127
ENSOART00000007450	NEIL3	nei endonuclease VIII-like 3 (E. coli)	0	0	0.403761	0.256991	0.190188	0.644271	4.16112	1.44123	1.16829	1.85373	9.74681	-0.883387	0.9502	-3.28493
ENSOART00000006739	NES	nestin	0	0	0.0637518	0.348181	0.127983	1.37802	2.1115	1.32745	1.39574	1.55318	12.1358	-0.986261	0.959984	-3.6012
ENSOART00000000330	NPDC1	neural proliferation, differentiation and control, 1	0	0	0	2.21344	0.59086	2.78289	10.4724	7.09239	2.52267	5.71759	9.67674	-0.767422	0.923117	-3.27452
ENSOART00000019627	NNAT	neuronatin	4.95777	10.3768	0	1.70775	4.27308	1.10063	50.5599	11.2517	34.4386	24.3377	5.6956	-0.86364	0.949045	-2.50985
ENSOART00000012017	NCF1	neutrophil cytosolic factor 1	0	0	0.637518	1.4176	0.538778	3.58823	9.92327	3.59044	9.03613	6.53452	12.1284	-1.02262	0.961417	-3.60032
ENSOART00000020638	NFAM1	NFAT activating protein with ITAM motif 1	0	0	0	0.174091	0.0810227	1.31539	2.47502	0.973465	2.48132	1.8113	22.3554	-1.37737	0.986707	-4.48255
ENSOART00000021884	NHLRC1	NHL repeat containing E3 ubiquitin protein ligase 1	0	0	0.499389	0	0.162347	1.21696	2.56009	1.54237	5.30382	2.65581	16.3588	-0.985482	0.959965	-4.032
ENSOART00000012469	NEK2	NIMA-related kinase 2	0	1.78323	0.265633	0.339891	0.609688	3.19451	9.53655	12.7562	3.85638	7.33591	12.0322	-0.988605	0.960007	-3.58883
ENSOART00000002141	NOS3	nitric oxide synthase 3 (endothelial cell)	0	0.28675	0	0	0.109188	0.474255	1.6629	0.695332	1.29235	1.03121	9.4444	-0.868863	0.949287	-3.23946
ENSOART00000004369	NCAPG	non-SMC condensin I complex, subunit G	0	1.11116	1.88068	1.19376	1.0589	4.33988	9.79178	10.1266	4.47671	7.18374	6.78415	-0.957889	0.956051	-2.76217
ENSOART00000015144	NCAPH	non-SMC condensin I complex, subunit H	0	0	0	0.198961	0.0872402	0.25055	3.58877	1.59294	1.93336	1.84141	21.1073	-1.22218	0.976403	-4.39967
ENSOART00000014445	NCAPD3	non-SMC condensin II complex, subunit D3	0.098035	0.707915	0.563141	0.754393	0.530871	1.69121	3.86721	2.62962	1.32337	2.37785	4.47916	-0.726719	0.919754	-2.16323
ENSOART00000021863	NOTCH3	notch 3	0	0	0	0	0.05	0.572686	1.49274	2.9204	0	1.25896	25.1791	-1.34903	0.984851	-4.65416
ENSOART00000005615	NFKBID	nuclear factor of kappa light polypeptide gene enhancer in B-cells inhibitor, delta	0	0	0	0.331601	0.1204	1.05589	0.788911	1.60559	1.71625	1.29166	10.728	-0.918077	0.955335	-3.42331
ENSOART00000002981	NOL3	nucleolar protein 3 (apoptosis repressor with CARD domain)	0	0	0	0.804133	0.238533	0.510048	3.23299	4.52598	5.97584	3.56121	14.9296	-0.924647	0.955389	-3.90011
ENSOART00000014890	NUP62	nucleoporin 62kDa	0	0	0	0	0.05	0	3.34901	6.00514	8.50885	4.47825	89.565	-2.08526	0.997584	-6.48486
ENSOART00000022151	OIP5	Opa interacting protein 5	0	0	0	0	0.05	2.5055	2.77666	4.26049	1.50947	2.76303	55.2606	-2.22624	0.997602	-5.78818
ENSOART00000015726	ORAI2	ORAI calcium release-activated calcium modulator 2	0	0	0	0	0.05	1.85228	1.82532	0	0.672024	1.09991	21.9981	-1.39784	0.988285	-4.45931
ENSOART00000002808	OST	Osteopontin	0	3.01984	0.722521	1.8321	1.40612	2.60393	78.0636	7.00389	19.0855	26.6892	18.9808	-1.229	0.976915	-4.24647
ENSOART00000016231	PAPD7	PAP associated domain containing 7	0	0	0.297508	0	0.111877	3.27505	1.55462	0	0.465247	1.33623	11.9437	-0.856827	0.948519	-3.57818
ENSOART00000020979	PARVB	parvin, beta	0	0	0.297508	0	0.111877	0.957459	3.19432	0	0.434231	1.159	10.3596	-0.780549	0.924444	-3.3729
ENSOART00000003729	PDZK1IP1	PDZK1 interacting protein 1	32.7717	20.6281	15.8955	25.467	23.6906	24.4823	61.3495	57.7884	67.5642	52.7961	2.22857	-0.799308	0.929847	-1.15612
ENSOART00000012844	PTRH1	peptidyl-tRNA hydrolase 1 homolog (S. cerevisiae)	0	0	0.616268	1.16889	0.471291	5.40472	2.69931	4.38692	1.77828	3.56731	7.56923	-0.822207	0.939327	-2.92015
ENSOART00000007206	PRX	periaxin	0.25209	0	0.18063	1.06941	0.388034	1.34223	2.82307	3.88122	2.49166	2.63454	6.78947	-0.757516	0.922768	-2.7633
ENSOART00000017951	PMP22	peripheral myelin protein 22	0	0	0	0.804133	0.238533	2.03124	3.81307	1.28953	7.34057	3.6186	15.1702	-0.919924	0.955393	-3.92317
ENSOART00000005754	PXDN	peroxidasin homolog (Drosophila)	0	0	0.329384	0.630042	0.264857	1.92387	2.56783	1.94693	1.67489	2.02838	7.6584	-0.85157	0.947851	-2.93704
ENSOART00000011746	PRDX2	peroxiredoxin 2	18.9628	0	8.26649	15.9666	10.8115	11.3016	36.3673	23.1609	70.2006	35.2576	3.26113	-0.758943	0.922813	-1.70537
ENSOART00000006643	PALD1	phosphatase domain containing, paladin 1	0	0	0	0	0.05	2.79184	0.665161	0.884968	0.537619	1.2199	24.3979	-1.41068	0.989033	-4.60869
ENSOART00000012062	PI4K2A	phosphatidylinositol 4-kinase type 2 alpha	0	0	0	1.28495	0.358739	2.05809	3.85948	2.71812	3.143	2.94467	8.2084	-0.715669	0.916625	-3.0371
ENSOART00000019439	PGP	phosphoglycolate phosphatase	1.1064	5.14359	0	3.573	2.46825	4.09828	17.4953	15.6892	14.5571	12.96	5.25068	-0.853268	0.948097	-2.3925
ENSOART00000010850	PIK3IP1	phosphoinositide-3-kinase interacting protein 1	0	0	0	0	0.05	1.78964	1.34579	3.18589	0.97185	1.82329	36.4658	-1.86435	0.992894	-5.18847
ENSOART00000010320	PLA2G2A	phospholipase A2, group IIA (platelets, synovial fluid)	0	0	0	0	0.05	1.27959	0.87399	1.63087	8.70529	3.12244	62.4487	-1.62875	0.995646	-5.9646
ENSOART00000016465	PLA2G6	phospholipase A2, group VI (cytosolic, calcium-independent)	0	0	0.138129	0.538852	0.194245	1.12747	1.43087	0.859684	2.54335	1.49034	7.67249	-0.771234	0.923344	-2.93969
ENSOART00000003669	PLA2G15	phospholipase A2, group XV	0.182065	0	0	0.630042	0.228027	1.32434	2.15017	1.45388	2.29522	1.8059	7.91968	-0.8069	0.932926	-2.98544
ENSOART00000007183	PLD3	phospholipase D family, member 3	19.495	21.345	10.2322	27.1913	19.5659	24.4555	41.9593	42.4153	53.886	40.679	2.07908	-0.698377	0.908883	-1.05595
ENSOART00000008697	PLD4	phospholipase D family, member 4	0	0	0.446263	1.14402	0.422572	2.34443	6.24942	4.8294	6.19296	4.90405	11.6052	-0.99299	0.959974	-3.53671
ENSOART00000007771	PLTP	phospholipid transfer protein	1.47053	0	0.34001	2.30463	1.04129	5.63737	16.0876	3.94443	8.21937	8.47219	8.13624	-0.934596	0.954934	-3.02436
ENSOART00000015638	PIM1	Pim-1 proto-oncogene, serine/threonine kinase	1.14841	2.67036	2.58195	1.82381	2.05613	6.39797	6.63614	6.18214	9.24291	7.11479	3.46028	-0.777212	0.923942	-1.79089
ENSOART00000012484	PIM2	Pim-2 proto-oncogene, serine/threonine kinase	0	0	0.15938	0.804133	0.265878	1.5212	5.35996	1.61823	3.68062	3.045	11.4526	-0.888395	0.950841	-3.51761
ENSOART00000009657	PLAUR	plasminogen activator, urokinase receptor	0	0	0	0.911903	0.265476	0.859028	7.70349	1.82051	2.59505	3.24452	12.2215	-0.813028	0.935522	-3.61135
ENSOART00000016069	PF4	platelet factor 4	0	0	0	0	0.05	0	1.03641	2.27563	3.23605	1.64952	32.9905	-1.56408	0.994009	-5.04398
ENSOART00000000715	PSD	Pleckstrin And Sec7 Domain Containing	0	0	0.106253	0	0.0640633	0.662168	0.641957	1.89636	0.889139	1.02241	15.9593	-1.29981	0.983554	-3.99633
ENSOART00000018186	PHLDA1	pleckstrin homology-like domain, family A, member 1	0	3.64711	3.27259	3.59787	2.64189	9.08243	18.3693	16.4731	32.8568	19.1954	7.26577	-1.14064	0.971208	-2.86112
ENSOART00000018879	PLK1	polo-like kinase 1	0.19607	2.23128	0	1.51708	0.998606	2.88132	7.66482	8.15435	4.81789	5.8796	5.88781	-0.784272	0.925175	-2.55773
ENSOART00000022450	POLE2	polymerase (DNA directed), epsilon 2, accessory subunit	0	0	0.435637	0	0.146409	2.29074	5.74668	0.670048	2.06777	2.69381	18.3991	-1.02841	0.962243	-4.20157
ENSOART00000004858	KCTD15	potassium channel tetramerization domain containing 15	0	0	0	0	0.05	2.34443	1.35352	0.328703	3.42215	1.8622	37.244	-1.72037	0.998482	-5.21894
ENSOART00000003544	KCNMB1	potassium large conductance calcium-activated channel, subfamily M, beta member 1	0	0	0	0	0.05	0.518996	2.25072	0	1.88167	1.17535	23.5069	-1.37464	0.986496	-4.55501
ENSOART00000017208	PQLC3	PQ loop repeat containing 3	0	0	0	0	0.05	0.483203	2.09603	1.22631	2.62606	1.6079	32.158	-1.74593	0.998425	-5.00711
ENSOART00000002874	PRICKLE4	prickle homolog 4 (Drosophila)	0	0	0	0.290151	0.110038	0.903769	1.77892	1.84579	1.63353	1.5405	13.9998	-1.05926	0.967839	-3.80733
ENSOART00000004393	POP4	processing of precursor 4, ribonuclease P/MRP subunit (S. cerevisiae)	3.57128	3.70087	3.32572	4.55952	3.78935	11.1853	8.43826	11.8839	9.60477	10.278	2.71235	-0.737552	0.921481	-1.43954
ENSOART00000020737	PRR5L	proline rich 5 like	0	0	0	0	0.05	0.340032	1.60103	1.28953	1.67489	1.22637	24.5274	-1.67613	0.998204	-4.61632
ENSOART00000020842	PSRC1	proline/serine-rich coiled-coil 1	0	0	0	0	0.05	2.62183	3.03189	2.60434	3.94943	3.05187	61.0374	-2.5646	1	-5.93162
ENSOART00000016575	PARM1	prostate androgen-regulated mucin-like protein 1	0.238085	0	0	0	0.0970213	0	2.79986	1.37802	0.734057	1.24049	12.7857	-0.936561	0.954839	-3.67646
ENSOART00000012988	PROCR	protein C receptor, endothelial	0	0	0	0	0.05	0.366877	2.84627	1.85843	1.97472	1.76157	35.2315	-1.7978	0.998343	-5.13879
ENSOART00000010423	PKN3	protein kinase N3	0	0	0	0.787553	0.234388	1.10063	2.56009	0.986108	2.38827	1.75877	7.50368	-0.685828	0.902127	-2.9076
ENSOART00000020722	PRKAG1	protein kinase, AMP-activated, gamma 1 non-catalytic subunit	0	0	0	0	0.05	2.23705	1.27618	0	4.15621	1.92986	38.5972	-1.60249	0.992254	-5.27042
ENSOART00000002114	PPP1R26	protein phosphatase 1, regulatory subunit 26	0.154055	0	0.308134	0.455952	0.242035	1.56594	1.87947	1.56766	1.48879	1.62546	6.71582	-0.903193	0.953521	-2.74756
ENSOART00000006302	PPM1M	protein phosphatase, Mg2+/Mn2+ dependent, 1M	0	0	0	0	0.05	0	0.904928	2.21242	1.67489	1.21056	24.2112	-1.46301	0.988507	-4.5976
ENSOART00000013340	PRC1	protein regulator of cytokinesis 1	0	0	0	0	0.05	0.474255	1.70931	1.76994	0	1.00087	20.0175	-1.31873	0.984144	-4.32319
ENSOART00000011811	PLP2	proteolipid protein 2 (colonic epithelium-enriched)	0	0	3.07071	3.9046	1.76883	5.62842	15.6622	6.28328	9.55307	9.28175	5.2474	-0.756973	0.92275	-2.3916
ENSOART00000005343	PUSL1	pseudouridylate synthase-like 1	0	0	0	0.290151	0.110038	0.724805	1.78665	4.62712	2.62606	2.44116	22.1847	-1.18612	0.97635	-4.4715
ENSOART00000002571	PSMC3IP	PSMC3 interacting protein	0	0	1.68942	0	0.459856	4.06249	6.52785	4.03293	1.63353	4.0642	8.83799	-0.734634	0.921118	-3.14372
ENSOART00000000893	PNP	purine nucleoside phosphorylase	0	0	0	0	0.05	1.65542	11.9497	6.3212	2.98792	5.72856	114.571	-2.22438	0.997441	-6.8401
ENSOART00000015476	RAB3IL1	RAB3A interacting protein (rabin3)-like 1	0	0	0	0.381341	0.132835	0.483203	1.67064	0.606836	2.60538	1.34152	10.0991	-0.825361	0.94056	-3.33615
ENSOART00000009121	RAB6B	RAB6B, member RAS oncogene family	0	0	0	0.505692	0.163923	0	2.93135	4.84204	1.14761	2.24275	13.6817	-0.881724	0.950033	-3.77418
ENSOART00000013018	RPH3AL	rabphilin 3A-like (without C2 domains)	0	0	0	0	0.05	1.46751	2.20431	1.12517	1.59218	1.59729	31.9459	-2.04806	0.999077	-4.99756
ENSOART00000019705	RACGAP1	Rac GTPase activating protein 1	0	1.21869	0	0.464242	0.445733	3.49875	8.70896	2.4147	0.52728	3.78742	8.49707	-0.781639	0.92464	-3.08697
ENSOART00000022051	RAD51	RAD51 recombinase	0	0	0	0	0.05	3.57034	8.65482	1.75729	3.98045	4.49073	89.8145	-2.23708	0.998567	-6.48888
ENSOART00000008807	RSPH9	radial spoke head 9 homolog (Chlamydomonas)	0	0	0	0	0.05	1.39592	1.60876	0.884968	1.5715	1.36529	27.3058	-1.99517	0.997361	-4.77113
ENSOART00000004643	RSAD1	radical S-adenosyl methionine domain containing 1	0	0	0	0.323311	0.118328	3.25715	4.11471	5.96722	3.86672	4.30145	36.352	-1.45521	0.988086	-5.18396
ENSOART00000009963	RHOD	ras homolog family member D	0	4.7045	0	2.23002	1.75863	6.74695	10.2326	7.87622	12.7168	9.39314	5.34117	-0.760136	0.92285	-2.41716
ENSOART00000013702	RASL11A	RAS-like, family 11, member A	0	0	0	0	0.05	2.21021	4.03737	3.28703	4.32163	3.46406	69.2812	-2.55036	1	-6.11439
ENSOART00000019323	RASL12	RAS-like, family 12	0	0	0	0.281861	0.107965	7.89232	3.31807	4.57655	5.51059	5.32438	49.3157	-1.62083	0.994597	-5.62398
ENSOART00000002691	RRAD	Ras-related associated with diabetes	0.630225	0	0	0.281861	0.253022	1.40487	1.4154	3.12267	3.48418	2.35678	9.31455	-0.895662	0.952085	-3.21949
ENSOART00000014042	RECQL4	RecQ protein-like 4	0	0.394282	0	0.447662	0.235486	0.984303	2.97002	1.60559	1.68523	1.81128	7.69169	-0.861717	0.948927	-2.9433
ENSOART00000010823	RGS18	regulator of G-protein signaling 18	0	0	0	0	0.05	1.2438	2.51369	0	2.99826	1.70144	34.0287	-1.62514	0.995186	-5.08868
ENSOART00000010592	RELL1	RELT-like 1	0.798285	0	0.924401	0.704653	0.619335	4.42936	5.12019	1.88372	0.537619	2.99272	4.83216	-0.705694	0.912501	-2.27267
ENSOART00000014358	RCN3	reticulocalbin 3, EF-hand calcium binding domain	3.6273	1.85492	0.839399	5.72012	3.01043	8.22341	13.7054	12.0735	12.0964	11.5247	3.82825	-0.780899	0.924504	-1.93668
ENSOART00000023011	RTN1	reticulon 1	0	0	0	0	0.05	0.518996	1.28391	1.51709	1.76794	1.27198	25.4397	-1.76472	0.998129	-4.66901
ENSOART00000002554	RARRES1	retinoic acid receptor responder (tazarotene induced) 1	0	0	0	0	0.05	0.921666	4.79534	0.391915	5.56229	2.9178	58.3561	-1.79337	0.998317	-5.86681
ENSOART00000005519	ARHGAP33	Rho GTPase activating protein 33	0	0	0	0.10777	0.0644426	1.11853	1.31485	1.0746	0.682362	1.04759	16.2561	-1.44971	0.98811	-4.02291
ENSOART00000007595	RHBDF2	rhomboid 5 homolog 2 (Drosophila)	0.58821	0	0.138129	0.870453	0.411698	2.42497	4.08378	2.99625	1.09592	2.65023	6.43731	-0.794709	0.928162	-2.68646
ENSOART00000014379	RHBDL1	rhomboid, veinlet-like 1 (Drosophila)	0	0	0	0.480822	0.157705	0.59953	1.32259	1.93429	2.88453	1.68523	10.686	-0.843056	0.946183	-3.41764
ENSOART00000011663	RNASEH2A	ribonuclease H2, subunit A	0.36413	2.50907	0.998778	4.12844	2.0001	3.81194	15.8092	16.8523	13.5852	12.5147	6.25701	-0.950571	0.955061	-2.64547
ENSOART00000004933	RPP38	ribonuclease P/MRP 38kDa subunit	0.61622	0	0	2.96783	0.921013	6.12058	5.59972	5.63851	6.76159	6.0301	6.54725	-0.740383	0.921777	-2.71089
ENSOART00000014419	RNASE6	ribonuclease, RNase A family, k6	0	0	0	0	0.05	1.30644	5.70801	5.81551	3.10165	3.9829	79.658	-2.28421	0.999993	-6.31575
ENSOART00000016686	RRM2	ribonucleotide reductase M2	0	6.1741	6.51331	2.70255	3.85999	9.57459	30.2416	17.0799	5.85178	15.687	4.06399	-0.750825	0.922507	-2.0229
ENSOART00000013093	RPL10A	ribosomal protein L10a	95.8082	8.59355	0	40.7952	36.3118	74.9681	5.44504	386.263	215.864	170.635	4.69917	-0.976409	0.959315	-2.23241
ENSOART00000021133	RPL37A	ribosomal protein L37a	0	0	0	0	0.05	6.46061	1.33032	0	8.66394	4.12622	82.5243	-1.89226	0.993548	-6.36675
ENSOART00000000442	RNF122	ring finger protein 122	0	0	0	0	0.05	2.63077	4.36995	1.68144	2.37793	2.76502	55.3005	-2.22468	0.997467	-5.78922
ENSOART00000011888	ROBO4	roundabout, axon guidance receptor, homolog 4 (Drosophila)	0	0	0	0.373051	0.130763	0.563737	1.83306	0.353987	2.9569	1.42692	10.9123	-0.840553	0.945554	-3.44788
ENSOART00000024381	5S_rRNA	rRNA	0	0	0	0	0.05	13.5207	3.92909	17.2569	20.4916	13.7996	275.991	-3.11215	1	-8.10848
ENSOART00000000756	S100A1	S100 calcium binding protein A1	0	0	0	0	0.05	0.69796	1.81759	0.884968	9.47036	3.21772	64.3544	-1.57875	0.992602	-6.00797
ENSOART00000000458	S100A12	S100 calcium binding protein A12	0	0	0.765022	0	0.228755	1.2259	20.5117	9.35538	11.0729	10.5415	46.0818	-1.38416	0.987242	-5.52613
ENSOART00000000477	S100A8	S100 calcium binding protein A8	0	0	0	0	0.05	3.43611	13.5739	0	4.14587	5.30147	106.029	-1.93778	0.995504	-6.72832
ENSOART00000000444	S100A9	S100 calcium binding protein A9	0	0	0	0	0.05	1.58383	6.86044	5.04432	1.42676	3.72884	74.5767	-2.0742	0.998843	-6.22065
ENSOART00000017879	SAYSD1	SAYSVFN motif domain containing 1	0.92433	0	0	1.21863	0.560741	0.510048	2.67611	3.27438	7.89886	3.58985	6.40197	-0.717781	0.917347	-2.67852
ENSOART00000016120	SCARA3	scavenger receptor class A, member 3	0.182065	0	0.127504	0.165801	0.131342	1.03799	3.39541	0.796472	1.69557	1.73136	13.1821	-1.17948	0.975756	-3.7205
ENSOART00000022230	SCO2	SCO2 cytochrome c oxidase assembly protein	6.17621	3.0288	2.70945	6.59887	4.62833	10.4963	11.0912	16.1444	18.0102	13.9355	3.01091	-0.7389	0.921628	-1.5902
ENSOART00000001567	SERGEF	secretion regulating guanine nucleotide exchange factor	0	0	0.531265	0.671493	0.325689	3.37348	4.223	6.09364	1.27168	3.74045	11.4847	-1.0198	0.961059	-3.52164
ENSOART00000011670	SELP	selectin P (granule membrane protein 140kDa, antigen CD62)	0	0	0	0.563722	0.17843	1.67332	1.79439	0.303418	1.9437	1.4287	8.00707	-0.726015	0.919599	-3.00127
ENSOART00000010886	SEMA3B	sema domain, immunoglobulin domain (Ig), short basic domain, secreted, (semaphorin) 3B	0	0	0.127504	0.165801	0.0983261	1.75385	1.99548	1.17574	4.00113	2.23155	22.6954	-1.4353	0.988831	-4.50433
ENSOART00000010052	SEMA6B	sema domain, transmembrane domain (TM), and cytoplasmic domain, (semaphorin) 6B	0	0	0	0.414502	0.141125	3.82983	0.61102	0.164351	1.4371	1.51058	10.7038	-0.787118	0.925855	-3.42005
ENSOART00000005566	SERPINB8	serpin peptidase inhibitor, clade B (ovalbumin), member 8	1.37249	0	0.318759	0	0.447812	3.05134	3.74346	2.26299	3.44283	3.12515	6.97872	-0.735094	0.921182	-2.80296
ENSOART00000012858	SERPINH1	serpin peptidase inhibitor, clade H (heat shock protein 47), member 1, (collagen binding protein 1)	10.5878	10.1438	18.488	18.9593	14.5447	28.4374	64.8609	30.7084	42.6373	41.661	2.86434	-0.91463	0.955118	-1.5182
ENSOART00000021321	SFT2D3	SFT2 domain containing 3	0	0	0	0	0.05	2.765	3.46502	1.75729	2.91555	2.72572	54.5143	-2.41032	0.992922	-5.76856
ENSOART00000016392	SH3KBP1	SH3-domain kinase binding protein 1	0	0	0.34001	0.654912	0.27373	1.2438	2.55236	1.75729	0.868461	1.60548	5.86518	-0.711984	0.915235	-2.55218
ENSOART00000016747	SHCBP1	SHC SH2-domain binding protein 1	0	0	0	0	0.05	2.59498	2.88494	1.92165	1.36472	2.19157	43.8315	-2.20668	0.996413	-5.45389
ENSOART00000015710	SGOL1	shugoshin-like 1 (S. pombe)	0	0	0	0.397922	0.13698	0.5011	2.3822	1.09989	1.35439	1.33439	9.7415	-0.827331	0.941302	-3.28414
ENSOART00000015175	SPPL2B	signal peptide peptidase like 2B	0.434155	0.510774	1.22191	1.64972	0.954139	2.57708	3.39541	3.43873	5.65534	3.76664	3.94769	-0.698034	0.908707	-1.98101
ENSOART00000014754	SCUBE2	signal peptide, CUB domain, EGF-like 2	0	0	0.116878	0.513982	0.182715	1.85228	1.42313	1.54237	2.85352	1.91783	10.4963	-0.905471	0.953924	-3.3918
ENSOART00000017391	SAP130	Sin3A-associated protein, 130kDa	0	0	0	0.712943	0.215736	1.79859	2.59877	0	4.0735	2.13021	9.87418	-0.762431	0.922922	-3.30366
ENSOART00000013121	SSBP4	single stranded DNA binding protein 4	0	0	0	1.55024	0.425059	1.97755	5.14339	7.54752	0	3.67962	8.65672	-0.693551	0.90633	-3.11382
ENSOART00000009651	SLAMF6	SLAM family member 6	0	0	0	0.447662	0.149415	1.42277	2.97002	0.720617	0.775412	1.4722	9.85309	-0.803682	0.931589	-3.30058
ENSOART00000026994	SCARNA23	small Cajal body-specific RNA 23	0	0	0	0	0.05	0	6.03285	5.30981	7.55768	4.73759	94.7517	-2.23173	0.998095	-6.56608
ENSOART00000018891	SMAGP	small cell adhesion glycoprotein	0	0	0	1.81552	0.491379	3.43611	6.94551	2.9204	3.11199	4.1035	8.35099	-0.71638	0.916876	-3.06195
ENSOART00000016983	SGSM2	small G protein signaling modulator 2	0	0	0.106253	0.613462	0.204929	1.54804	2.854	0.328703	1.56116	1.57298	7.67572	-0.724963	0.91936	-2.9403
ENSOART00000001262	SMKR1	small lysine-rich protein 1	0	0	0	0	0.05	1.94176	3.92909	0	1.7576	1.91961	38.3923	-1.64927	0.997542	-5.26274
ENSOART00000024663	SNORA44	small nucleolar RNA, H/ACA box 44	0	0	0	0	0.05	3.7493	2.17337	4.79147	10.2251	5.23481	104.696	-2.30913	1	-6.71007
ENSOART00000001457	SMG7	SMG7 nonsense mediated mRNA decay factor	0	0	0	0.605172	0.188793	3.51665	2.27392	0.429842	0	1.5676	8.30328	-0.682118	0.900117	-3.05368
ENSOART00000000690	SMTNL2	smoothelin-like 2	0	0	0.329384	0	0.119846	1.34223	3.3258	0	1.45777	1.54395	12.8828	-0.912342	0.9549	-3.68737
ENSOART00000011732	SLC1A5	solute carrier family 1 (neutral amino acid transporter), member 5	0.30811	0	0	0.538852	0.23674	0.680064	1.864	1.73201	4.44569	2.18044	9.21026	-0.870041	0.949335	-3.20324
ENSOART00000018418	SLC16A3	solute carrier family 16 (monocarboxylate transporter), member 3	0	0	0	0	0.05	1.08273	2.08056	0.455127	2.28488	1.47582	29.5165	-1.70592	0.998244	-4.88345
ENSOART00000002412	SLC2A3	solute carrier family 2 (facilitated glucose transporter), member 3	0	0	0.148754	0.621752	0.217627	0.966407	4.23073	4.23521	7.11311	4.13636	19.0067	-1.11673	0.968285	-4.24844
ENSOART00000021576	SLC23A3	solute carrier family 23, member 3	0	0	0	0.596882	0.186721	1.66437	0.696098	2.12392	1.50947	1.49846	8.02517	-0.732178	0.920761	-3.00453
ENSOART00000001961	SLC25A29	solute carrier family 25 (mitochondrial carnitine/acylcarnitine carrier), member 29	0	0	0	0	0.05	6.97066	6.4041	3.95707	19.7782	9.2775	185.55	-2.53033	0.999994	-7.53566
ENSOART00000002538	SLC25A38	solute carrier family 25, member 38	0	0	0	0.207251	0.0893127	0	3.26393	4.80411	6.0172	3.53381	39.5667	-1.49279	0.992323	-5.30622
ENSOART00000015827	SLC25A45	solute carrier family 25, member 45	0	0	0	0	0.05	0.805339	1.54689	2.62962	4.91094	2.4732	49.4639	-1.8546	0.993204	-5.62831
ENSOART00000018013	SLC26A6	solute carrier family 26 (anion exchanger), member 6	0	0	0	0.0994804	0.0623701	1.56594	1.36126	0.771187	0.868461	1.14171	18.3054	-1.50879	0.992424	-4.1942
ENSOART00000017968	SLC27A1	solute carrier family 27 (fatty acid transporter), member 1	0.25209	0	0.18063	1.02796	0.377671	2.7292	3.35674	2.19978	2.72945	2.75379	7.29151	-0.80799	0.933385	-2.86622
ENSOART00000011343	SLC27A4	solute carrier family 27 (fatty acid transporter), member 4	0	0	0.18063	1.79894	0.519892	3.97301	3.40315	6.51084	2.18149	4.01712	7.72684	-0.720271	0.918119	-2.94988
ENSOART00000014662	SLC39A4	solute carrier family 39 (zinc transporter), member 4	1.05038	1.84596	1.0094	2.79374	1.67487	3.74035	6.19527	7.86358	7.97123	6.44261	3.84663	-0.760073	0.922848	-1.9436
ENSOART00000014158	SLC43A2	solute carrier family 43 (amino acid system L transporter), member 2	0.378135	0.295711	0.18063	1.01138	0.466465	1.42277	5.12019	3.26174	3.99079	3.44887	7.39363	-0.910439	0.954675	-2.88628
ENSOART00000010164	SLC43A3	solute carrier family 43, member 3	0	0	0	0	0.05	0	2.34353	2.81926	4.00113	2.30348	46.0696	-1.82225	0.99712	-5.52574
ENSOART00000019750	SLC47A1	solute carrier family 47 (multidrug and toxin extrusion), member 1	0.154055	0	0	0.547142	0.200299	2.99765	2.03415	2.02279	2.0781	2.28317	11.3988	-0.966795	0.95774	-3.51081
ENSOART00000019598	SLC47A2	solute carrier family 47 (multidrug and toxin extrusion), member 2	0	0	0	0.654912	0.201228	1.78964	1.46181	4.36163	2.05743	2.41763	12.0144	-0.863953	0.949062	-3.58669
ENSOART00000015760	SSTR5	somatostatin receptor 5	0	0	0	0.215541	0.0913852	4.08933	2.99322	7.64866	0.248132	3.74484	40.9786	-1.4681	0.989077	-5.3568
ENSOART00000020891	SORT1	sortilin 1	0	0	0	0	0.05	2.04019	1.25298	0	2.59505	1.48455	29.6911	-1.58483	0.9921	-4.89196
ENSOART00000004462	SPC25	SPC25, NDC80 kinetochore complex component	0	0	1.34941	1.02796	0.619344	5.18101	7.98966	6.61198	4.68349	6.11653	9.87582	-1.01	0.960147	-3.3039
ENSOART00000021984	SPEG	SPEG complex locus	0	0	0	0.704653	0.213663	1.77175	1.02094	2.26299	2.00573	1.76535	8.26232	-0.736452	0.921353	-3.04655
ENSOART00000004519	SRM	spermidine synthase	4.63566	4.90164	3.50635	5.01547	4.51478	7.7402	15.9252	10.7587	14.4227	12.2117	2.70482	-0.706588	0.912918	-1.43553
ENSOART00000011632	S1PR1	sphingosine-1-phosphate receptor 1	0	0	0	0	0.05	0.733753	2.69931	0.935538	1.77828	1.53672	30.7344	-1.72586	0.998523	-4.94178
ENSOART00000016929	S1PR2	sphingosine-1-phosphate receptor 2	0	0	0	0	0.05	1.07379	1.16016	3.08475	0.485925	1.45115	29.0231	-1.54927	0.994414	-4.85913
ENSOART00000004742	SKA1	spindle and kinetochore associated complex subunit 1	0	0	0	0	0.05	0.75165	6.06379	5.2466	1.69557	3.4394	68.788	-1.99388	0.997387	-6.10409
ENSOART00000020789	SPNS2	spinster homolog 2 (Drosophila)	0	0	0	0.455952	0.151488	0.286343	1.74798	0.73326	2.21251	1.24502	8.21863	-0.735353	0.921215	-3.0389
ENSOART00000007832	SPON1	spondin 1, extracellular matrix protein	0.182065	0	0	0.555432	0.209374	1.59278	1.73251	0	2.0781	1.36335	6.51154	-0.703845	0.911627	-2.703
ENSOART00000006225	SLA	Src-like-adaptor	0	0	0	0	0.05	2.63077	4.76441	0.606836	3.02928	2.75782	55.1565	-2.00528	0.997248	-5.78546
ENSOART00000020865	SOX4	SRY (sex determining region Y)-box 4	0	0	0	0.729523	0.219881	1.87912	3.37994	4.69033	0.837445	2.69671	12.2644	-0.857275	0.948564	-3.61641
ENSOART00000012282	ST6GALNAC4	ST6 (alpha-N-acetyl-neuraminyl-2,3-beta-galactosyl-1,3)-N-acetylgalactosaminide alpha-2,6-sialyltransferase 4	0	0	0	0.190671	0.0851677	1.45856	5.84723	1.85843	3.07063	3.05871	35.914	-1.49968	0.992532	-5.16647
ENSOART00000006273	STMN1	stathmin 1	6.73641	12.7873	12.6547	6.60716	9.69639	9.45826	44.5039	80.9873	28.6592	40.9022	4.21829	-0.981217	0.959768	-2.07666
ENSOART00000007107	SAMD1	sterile alpha motif domain containing 1	2.61894	0	1.8063	3.05902	1.88356	4.79624	8.65482	5.38567	11.4141	7.5627	4.0151	-0.726546	0.919718	-2.00544
ENSOART00000000518	SRPX	sushi-repeat containing protein, X-linked	0	0	0	0.315021	0.116255	3.21241	3.08604	1.79522	5.80008	3.47344	29.8777	-1.33762	0.984405	-4.901
ENSOART00000004260	SMARCD3	SWI/SNF related, matrix associated, actin dependent regulator of chromatin, subfamily d, member 3	0.61622	0	0.0850024	1.21863	0.492464	2.29074	4.40089	4.63976	8.07462	4.8515	9.85148	-0.947042	0.954805	-3.30034
ENSOART00000004798	SYDE1	synapse defective 1, Rho GTPase, homolog 1 (C. elegans)	0	0	0	0	0.05	1.69121	1.94908	0.176994	1.90234	1.42991	28.5981	-1.68363	0.998122	-4.83785
ENSOART00000008179	SYNPO	synaptopodin	0	0	0.393136	0.580302	0.26836	1.15432	5.35996	1.3401	1.98505	2.45986	9.16627	-0.863471	0.949036	-3.19633
ENSOART00000005341	SYTL2	synaptotagmin-like 2	0	0	0.425012	0.339891	0.216226	1.27065	1.34579	0.644763	1.07524	1.08411	5.01378	-0.694341	0.906753	-2.3259
ENSOART00000002550	STXBP5	syntaxin binding protein 5 (tomosyn)	0	0	0	0	0.05	2.23705	1.94134	0	2.02641	1.5637	31.274	-1.68084	0.998153	-4.96689
ENSOART00000012437	TBC1D10C	TBC1 domain family, member 10C	0	0	0	0.339891	0.122473	0.635323	2.02642	2.16185	5.37619	2.54995	20.8205	-1.11067	0.967893	-4.37993
ENSOART00000017163	TELO2	telomere maintenance 2	0	0.250907	0.233757	0.198961	0.183406	1.19906	1.65517	1.27688	1.15795	1.32227	7.2095	-1.02948	0.962407	-2.8499
ENSOART00000001605	TES	testis derived transcript (3 LIM domains)	0.8403	0	0.393136	2.07251	0.838986	5.22576	7.09247	2.40206	5.19009	4.97759	5.93287	-0.777828	0.924022	-2.56873
ENSOART00000011558	TSPAN11	tetraspanin 11	0	0	0	0	0.05	0.814287	1.33806	1.55502	1.09592	1.20082	24.0164	-1.8918	0.993556	-4.58595
ENSOART00000011034	TTC36	tetratricopeptide repeat domain 36	0	0	2.08256	0	0.55814	4.50095	2.06509	14.8548	2.79148	6.05309	10.8451	-0.778057	0.924054	-3.43897
ENSOART00000008416	TREX2	three prime repair exonuclease 2	0	0	0	0	0.05	2.07598	2.20431	1.32745	1.88167	1.87235	37.4471	-2.24301	0.999027	-5.22678
ENSOART00000005494	THBS2	thrombospondin 2	0	0	0.170005	0.207251	0.119314	1.06484	1.84079	0.897611	0.79609	1.14983	9.63704	-1.03558	0.963401	-3.26859
ENSOART00000006177	TK1	thymidine kinase 1, soluble	0	0.85129	0	0	0.250323	2.45181	11.2072	6.24535	0.372198	5.06914	20.2504	-1.00271	0.959892	-4.33988
ENSOART00000014760	THYN1	thymocyte nuclear protein 1	0	0	0	7.33668	1.87167	15.731	10.6967	11.7954	8.36411	11.6468	6.22267	-0.718062	0.91744	-2.63753
ENSOART00000017508	TRIP13	thyroid hormone receptor interactor 13	0.14005	0	0.0956277	0.381341	0.166755	1.28854	2.91588	3.08475	1.3854	2.16864	13.005	-1.09782	0.968003	-3.70099
ENSOART00000014305	TIMP1	TIMP metallopeptidase inhibitor 1	6.45631	7.50928	1.96568	6.40819	5.58486	9.65512	57.9308	11.454	19.2922	24.5831	4.40173	-0.84182	0.94588	-2.13807
ENSOART00000006304	TLR4	toll-like receptor 4	0	0	0	0.0829003	0.0582251	0.438462	2.42088	0.278133	0.889139	1.00665	17.289	-1.1837	0.976166	-4.11178
ENSOART00000009479	TICAM1	toll-like receptor adaptor molecule 1	0.36413	1.95349	1.32816	2.81861	1.6161	4.04459	6.24942	5.95457	9.01546	6.31601	3.90818	-0.725582	0.919502	-1.9665
ENSOART00000014479	TONSL	tonsoku-like, DNA repair protein	0	0	0	0.10777	0.0644426	1.23485	1.8872	1.35274	0.961511	1.35908	21.0897	-1.57612	0.992863	-4.39847
ENSOART00000020351	TLE3	transducin-like enhancer of split 3	0	0	0	0.348181	0.124545	0.885873	2.27392	1.12517	0.899478	1.29611	10.4067	-0.879848	0.94987	-3.37945
ENSOART00000010378	TGFB1I1	transforming growth factor beta 1 induced transcript 1	0	0	0	0	0.05	0.94851	2.97002	0.404557	4.29061	2.15342	43.0685	-1.69721	0.998109	-5.42856
ENSOART00000008131	TGFB1	transforming growth factor, beta 1	0	0	0.945652	1.915	0.740162	2.41602	7.20848	7.19353	4.01146	5.20737	7.03545	-0.803913	0.931684	-2.81464
ENSOART00000016098	TACC3	transforming, acidic coiled-coil containing protein 3	0	0	0	0.215541	0.0913852	1.07379	3.3026	2.7434	0.97185	2.02291	22.1361	-1.2717	0.981116	-4.46833
ENSOART00000017382	TACC3	transforming, acidic coiled-coil containing protein 3	0	0	0	1.52537	0.418841	1.69121	7.62614	7.37052	5.11772	5.4514	13.0154	-0.882952	0.950155	-3.70215
ENSOART00000004541	TAGLN	transgelin	15.5456	8.74589	24.6295	10.976	14.9742	69.4292	43.3901	22.769	70.3144	51.4757	3.43762	-1.04225	0.964605	-1.78141
ENSOART00000020944	TAGLN3	transgelin 3	0	0	0	0.721233	0.217808	1.81649	3.54237	4.04557	5.74839	3.7882	17.3924	-1.01264	0.960333	-4.12038
ENSOART00000018409	TRPV2	transient receptor potential cation channel, subfamily V, member 2	0.658235	0.421165	0.371886	0.373051	0.456084	1.46751	2.78439	2.12392	2.10912	2.12124	4.65097	-0.874917	0.949551	-2.21753
ENSOART00000022395	TM4SF20	transmembrane 4 L six family member 20	0	0	0.531265	0.671493	0.325689	2.97081	2.56783	1.0746	2.29522	2.22711	6.83816	-0.80957	0.934054	-2.77361
ENSOART00000017487	TMEM129	transmembrane protein 129, E3 ubiquitin protein ligase	2.67496	4.14892	3.71886	4.9906	3.88333	10.6036	11.3773	19.4061	14.0711	13.8646	3.57027	-0.888384	0.950839	-1.83603
ENSOART00000017213	TMEM132A	transmembrane protein 132A	0	0	0.36126	1.06941	0.382669	2.0223	2.19658	3.56516	2.00573	2.44744	6.39572	-0.722213	0.918668	-2.67711
ENSOART00000018792	TMEM173	transmembrane protein 173	0	0	0	0	0.05	0	1.72478	0.94818	2.02641	1.18734	23.7468	-1.47573	0.990217	-4.56966
ENSOART00000007777	TCOF1	Treacher Collins-Franceschetti syndrome 1	0.014005	0.00896095	0	3.13363	0.80165	3.63297	6.12566	3.60309	12.4583	6.455	8.05215	-0.704514	0.911945	-3.00937
ENSOART00000002010	TREM1	triggering receptor expressed on myeloid cells 1	0	0	0	0	0.05	0.420566	3.51916	0	1.90234	1.47302	29.4604	-1.3764	0.986632	-4.8807
ENSOART00000001874	TREM2	triggering receptor expressed on myeloid cells 2	0	0	0	0	0.05	1.66437	5.15886	0.530981	3.3808	2.68375	53.675	-1.87063	0.993016	-5.74618
ENSOART00000020522	TROAP	trophinin associated protein	0	0	0	0	0.05	1.0022	2.75346	5.60059	1.251	2.65181	53.0362	-1.82981	0.996212	-5.72891
ENSOART00000004190	TNNI2	troponin I type 2 (skeletal, fast)	0.86831	0	0	1.92329	0.722899	3.40032	5.61519	4.95582	14.2469	7.05456	9.7587	-0.916514	0.955255	-3.28669
ENSOART00000015990	TPSAB1	tryptase alpha/beta 1	0	0	0	0	0.05	1.79859	15.4998	3.19853	16.2423	9.1848	183.696	-2.44299	0.992578	-7.52118
ENSOART00000009619	TSPYL2	TSPY-like 2	0.30811	0	0	0	0.114528	3.82983	3.43408	3.80536	2.69843	3.44193	30.0533	-1.39125	0.987799	-4.90945
ENSOART00000007781	TTK	TTK protein kinase	0	0	0	0	0.05	0.975355	3.10924	3.1606	1.0649	2.07752	41.5505	-1.88211	0.993462	-5.37679
ENSOART00000003212	TPPP3	tubulin polymerization-promoting protein family member 3	0	0	0	0	0.05	0	1.98775	0.670048	1.4371	1.03622	20.7245	-1.36289	0.985654	-4.37326
ENSOART00000020800	TTLL1	tubulin tyrosine ligase-like family, member 1	0	0	0.52064	0.986514	0.401788	1.2438	6.1334	5.82815	4.89026	4.5239	11.2594	-0.99208	0.959987	-3.49306
ENSOART00000009066	TNF	tumor necrosis factor	0	0	0	0	0.05	1.2438	1.80212	1.59294	2.25386	1.72318	34.4636	-2.14008	0.996713	-5.107
ENSOART00000015414	TNFSF12	tumor necrosis factor (ligand) superfamily, member 12	2.787	1.62193	1.94443	4.62584	2.7448	6.9975	10.5575	15.3605	18.9821	12.9744	4.7269	-0.934728	0.954928	-2.2409
ENSOART00000002922	TNFSF14	tumor necrosis factor (ligand) superfamily, member 14	0	0	0	0	0.05	0.572686	4.27714	0.720617	2.05743	1.90697	38.1393	-1.59597	0.991869	-5.25321
ENSOART00000003276	TSSC4	tumor suppressing subtransferable candidate 4	2.98307	0	1.87005	4.7419	2.41125	5.31524	9.69897	16.5236	11.1246	10.6656	4.42326	-0.781215	0.924562	-2.14511
ENSOART00000001596	TPST2	tyrosylprotein sulfotransferase 2	1.97471	0	0.488764	1.93158	1.11126	4.24145	5.98645	6.70048	6.64786	5.89406	5.30393	-0.807322	0.933103	-2.40706
ENSOART00000001184	USB1	U6 snRNA biogenesis 1	0	0	1.8488	2.04764	0.99911	3.69561	4.6948	6.59934	5.67602	5.16644	5.17104	-0.724865	0.919337	-2.37045
ENSOART00000014352	UCHL1	ubiquitin carboxyl-terminal esterase L1 (ubiquitin thiolesterase)	0	0	0	0	0.05	0	1.10602	0.493054	3.12233	1.19285	23.857	-1.25537	0.979995	-4.57634
ENSOART00000007085	UBE2C	ubiquitin-conjugating enzyme E2C	0	4.61489	2.75195	1.7492	2.29151	7.17647	25.3534	37.2698	12.9752	20.6937	9.03061	-1.15973	0.973311	-3.17482
ENSOART00000001467	UBE2S	ubiquitin-conjugating enzyme E2S	1.58257	3.68295	5.49328	6.98021	4.43475	11.0152	18.7096	24.7033	19.5197	18.4869	4.16866	-0.94902	0.95493	-2.05958
ENSOART00000021453	B4GALT4	UDP-Gal:betaGlcNAc beta 1,4- galactosyltransferase, polypeptide 4	0.434155	0	0	0	0.146039	2.18336	1.1911	1.01139	0.434231	1.20502	8.25138	-0.753654	0.922631	-3.04464
ENSOART00000007754	GALE	UDP-galactose-4-epimerase	7.32462	7.95732	7.79897	5.8196	7.22513	18.487	22.8552	28.0661	18.186	21.8986	3.03089	-0.92833	0.95526	-1.59974
ENSOART00000010158	UNC13D	unc-13 homolog D (C. elegans)	0	0	0	0.132641	0.0706601	0.34898	2.1115	1.18839	1.54048	1.29734	18.3602	-1.31745	0.984134	-4.19851
ENSOART00000010396	UNK	unkempt family zinc finger	0	0	0.191255	0.688073	0.244832	1.47645	1.6629	1.55502	2.02641	1.6802	6.86265	-0.748049	0.922359	-2.77876
ENSOART00000003365	URB2	URB2 ribosome biogenesis 2 homolog (S. cerevisiae)	0	0	0	0	0.05	0	1.48501	1.83315	1.29235	1.16513	23.3026	-1.52028	0.992463	-4.54242
ENSOART00000017513	UPP1	uridine phosphorylase 1	0	0	0	0	0.05	1.15432	15.1285	0	5.21077	5.38591	107.718	-1.81962	0.997384	-6.75112
ENSOART00000012617	UCK2	uridine-cytidine kinase 2	0	0	0	0	0.05	0.366877	1.71704	1.89636	1.34405	1.33108	26.6216	-1.70992	0.998321	-4.73453
ENSOART00000019103	USHBP1	Usher syndrome 1C binding protein 1	0	0	0	0.207251	0.0893127	0	3.04736	1.68144	2.14014	1.72974	19.3672	-1.18315	0.976119	-4.27554
ENSOART00000021932	VANGL1	VANGL planar cell polarity protein 1	0	0	0	1.02796	0.294491	3.40927	3.26393	0.821756	1.7576	2.31314	7.8547	-0.688731	0.903712	-2.97356
ENSOART00000016580	MAFF	v-maf avian musculoaponeurotic fibrosarcoma oncogene homolog F	0	0	0	0	0.05	0.832184	4.10698	1.06196	6.80295	3.20102	64.0204	-1.85423	0.993229	-6.00046
ENSOART00000009565	VWF	von Willebrand factor	0.5602	0	0.0743771	0.522272	0.301712	1.57489	2.6065	1.75729	4.99365	2.73308	9.05857	-0.923248	0.955412	-3.17928
ENSOART00000003731	VWA1	von Willebrand factor A domain containing 1	0	0	0	0	0.05	4.54569	2.90041	2.13657	1.9437	2.88159	57.6318	-2.25225	0.999546	-5.84879
ENSOART00000010399	RELB	v-rel avian reticuloendotheliosis viral oncogene homolog B	1.16242	2.01621	0.605642	3.95435	1.93465	4.02669	9.7067	6.76369	8.58123	7.26958	3.75756	-0.687423	0.902998	-1.9098
ENSOART00000002177	VSTM5	V-set and transmembrane domain containing 5	0	0	0.350635	0.928484	0.34478	2.94396	4.07604	0.745902	2.1298	2.47393	7.17538	-0.755861	0.922713	-2.84306
ENSOART00000011509	WFDC1	WAP four-disulfide core domain 1	0	0	0	1.08599	0.308999	6.2548	10.4105	2.90775	9.90459	7.36942	23.8494	-1.13241	0.970158	-4.57588
ENSOART00000017537	WRAP73	WD repeat containing, antisense to TP73	0	0	0	12.12	3.06751	10.2815	16.0721	25.0699	24.7305	19.0385	6.20651	-0.794009	0.927922	-2.63378
ENSOART00000010594	WDR34	WD repeat domain 34	0	0	0	0.513982	0.165995	2.29074	3.87495	2.5032	2.9569	2.90645	17.5092	-1.05931	0.967847	-4.13004
ENSOART00000013740	WDR54	WD repeat domain 54	0	0	0.350635	0.447662	0.224574	0.563737	3.03189	4.70298	1.79896	2.52439	11.2408	-0.980781	0.959739	-3.49067
ENSOART00000005723	WDR62	WD repeat domain 62	0	0.501813	0	0.0911903	0.173251	1.25275	1.43087	0.910253	0.70304	1.07423	6.20042	-0.684195	0.901239	-2.63237
ENSOART00000017079	WHSC1	Wolf-Hirschhorn syndrome candidate 1	0	1.20973	0.573766	0.961644	0.698785	3.29294	4.35448	2.27563	1.88167	2.95118	4.22331	-0.685645	0.902028	-2.07837
ENSOART00000003477	XKR8	XK, Kell blood group complex subunit-related family, member 8	0	0	0	0.563722	0.17843	1.89702	1.36899	2.71812	1.93336	1.97937	11.0932	-0.866159	0.949171	-3.47161
ENSOART00000006786	XRCC3	X-ray repair complementing defective repair in Chinese hamster cells 3	0	0	0	0.638332	0.197083	2.41602	3.02416	0.341345	1.69557	1.86927	9.48469	-0.771223	0.923343	-3.2456
ENSOART00000016981	YPEL1	yippee-like 1 (Drosophila)	0	0	0	0	0.05	3.91037	2.90814	2.84454	2.02641	2.92237	58.4473	-2.45158	0.992783	-5.86906
ENSOART00000016021	ZFP64	ZFP64 zinc finger protein	0	0	0	0	0.05	2.19231	0.409925	0.404557	1.47845	1.12131	22.4262	-1.42529	0.989225	-4.48712
ENSOART00000009507	ZNF131	zinc finger protein 131	0	0	0	2.0808	0.5577	5.26155	1.52368	6.53612	4.75586	4.5193	8.10347	-0.708764	0.913887	-3.01854
ENSOART00000021430	ZNF219	zinc finger protein 219	0.22408	1.03947	3.42135	2.56991	1.8137	4.02669	6.27262	8.74855	9.69782	7.18642	3.96229	-0.700233	0.909835	-1.98634
ENSOART00000009221	ZNF367	zinc finger protein 367	0	0	0	0.215541	0.0913852	1.61068	2.40541	1.02403	0	1.27253	13.9249	-1.02496	0.961736	-3.7996
ENSOART00000009454	ZNF575	zinc finger protein 575	0	0	0.350635	0.298441	0.187269	0.447411	1.36126	1.92165	1.54048	1.3177	7.0364	-0.831779	0.942887	-2.81484
ENSOART00000009170	ZNF668	zinc finger protein 668	0	0	0	0.240411	0.0976027	0.15212	1.33032	1.56766	2.22285	1.31824	13.5061	-1.02179	0.961308	-3.75554
ENSOART00000021374	ZBED4	zinc finger, BED-type containing 4	0	0.331555	0	0.630042	0.265399	1.91492	1.6629	0.809114	1.73692	1.53096	5.76853	-0.719291	0.917826	-2.5282
ENSOART00000018491	ZCWPW1	zinc finger, CW type with PWWP domain 1	0	0	0.18063	0.455952	0.184145	1.42277	2.01868	2.36413	0.775412	1.64525	8.9345	-0.885905	0.950497	-3.15939
ENSOART00000011879	ZRANB3	zinc finger, RAN-binding domain containing 3	0	0	0	0.688073	0.209518	2.5234	2.89267	1.75729	1.84031	2.25342	10.7552	-0.839834	0.94536	-3.42697

## Sheet: S3. down-regulated genes
Table S3. List with down-regulated genes in infected liver tissue obtained after NOISeqbio analysis, TPM values for control (CON) and infected groups (INF).
			TPM values control group					TPM values infected group
Ensembl_gene_transcript_ID	gene_symbol	gene_name	CON-1	CON-2	CON-3	CON-4	CON media	INF-1	INF-2	INF-3	INF-4	INF media	fold change	theta	prob	log2FC
ENSOART00000013884	ATP5O	ATP synthase, H+ transporting, mitochondrial F1 complex, O subunit	143.915	0	69.6807	64.5545	69.5501	0	0	0	0	0.05	0.000718906	3.70311	1	10.4419
ENSOART00000017120	CLMN	calmin (calponin-like, transmembrane)	0.630225	1.64882	5.13202	0	1.86526	0	0	0	0	0.05	0.0268058	1.39815	0.929871	5.22131
ENSOART00000000854	MET	MET proto-oncogene, receptor tyrosine kinase	7.64673	13.7371	0	0.397922	5.45795	0	0	0	0	0.05	0.00916095	1.87698	0.991627	6.77029
ENSOART00000015928	CMPK2	cytidine monophosphate (UMP-CMP) kinase 2, mitochondrial	112.25	92.0379	73.6227	64.7534	85.666	16.9032	40.4433	16.8018	46.7315	30.2199	0.352764	1.17457	0.963148	1.50322
ENSOART00000009494	CYP2J2	cytochrome P450, family 2, subfamily J, polypeptide 2	4256.25	672.322	1612.59	1256.01	1949.29	755.086	328.93	1201.13	55.8814	585.257	0.300241	1.02797	0.937256	1.73581
ENSOART00000003572	CYP4A11	cytochrome P450, family 4, subfamily A, polypeptide 11	60.3335	26.1301	63.7943	63.8747	53.5332	8.04444	23.1569	7.7498	0	9.75028	0.182135	1.25553	0.968878	2.45692
ENSOART00000016826	CYP7A1	cytochrome P450, family 7, subfamily A, polypeptide 1	166.631	197.419	245.721	225.58	208.838	160.594	84.3284	90.4058	48.0652	95.8483	0.45896	1.26879	0.972006	1.12356
ENSOART00000016036	DDX58	DEAD (Asp-Glu-Ala-Asp) box polypeptide 58	78.33	57.2605	32.184	23.3199	47.7736	8.13392	18.7405	6.04307	26.1779	14.7738	0.309247	0.90698	0.902902	1.69317
ENSOART00000007019	DPP4	dipeptidyl-peptidase 4	142.389	111.412	141.763	106.66	125.556	81.1245	48.2319	42.744	43.9193	54.0049	0.430127	1.3103	0.961936	1.21716
ENSOART00000016827	DRAM1	DNA-damage regulated autophagy modulator 1	34.4103	30.4045	33.1509	28.3851	31.5877	8.67082	15.2755	3.62837	9.61511	9.29745	0.294338	1.0289	0.937607	1.76446
ENSOART00000013523	FMO2	flavin containing monooxygenase 2 (non-functional)	0.30811	0	0.212506	4.81651	1.34678	0	0.100548	0	0	0.0626369	0.0465086	0.983351	0.91522	4.42636
ENSOART00000009622	GHR	growth hormone receptor	364.256	217.411	410.679	383.928	344.068	357.893	163.351	59.8997	49.0267	157.542	0.457881	0.985082	0.915919	1.12695
ENSOART00000013365	GSDMB	gasdermin B	5.01379	2.42842	0.722521	3.86315	3.00697	0	0	0	0	0.05	0.016628	2.05443	0.994414	5.91024
ENSOART00000001229	HERC6	HECT and RLD domain containing E3 ubiquitin protein ligase family member 6	45.7123	86.0968	102.12	70.2414	76.0426	22.6211	54.868	12.6045	26.8189	29.2281	0.384365	0.968773	0.910444	1.37945
ENSOART00000008276	IFI16	interferon, gamma-inducible protein 16	76.9295	81.697	61.7861	50.4117	67.7061	26.952	28.3157	30.5188	35.4518	30.3096	0.447664	1.02531	0.936202	1.15951
ENSOART00000015733	IFI27	interferon, alpha-inducible protein 27	103.987	2225.03	1437.94	909.848	1169.2	411.072	683.298	301.547	150.823	386.685	0.330725	1.04201	0.941917	1.59629
ENSOART00000014619	IFI44	interferon-induced protein 44	78.1899	91.2762	99.3147	80.604	87.3462	36.2403	50.2738	17.5224	33.6115	34.412	0.393972	1.25196	0.967834	1.34383
ENSOART00000006681	IFIH1	interferon induced with helicase C domain 1	85.8507	65.173	55.6872	46.1755	63.2216	25.3145	35.1143	18.736	31.9056	27.7676	0.439211	0.936483	0.900353	1.18701
ENSOART00000016516	IFIT1	interferon-induced protein with tetratricopeptide repeats 1	207.848	221.909	178.154	131.19	184.775	35.2291	62.6798	7.7498	46.5867	38.0614	0.205987	2.05844	0.993645	2.27937
ENSOART00000016123	IFIT5	interferon-induced protein with tetratricopeptide repeats 5	107.026	105.318	111.693	89.5655	103.401	63.5323	51.4107	19.2038	21.8356	38.9956	0.377131	1.27851	0.972266	1.40686
ENSOART00000021553	LRIG2	leucine-rich repeats and immunoglobulin-like domains 2	0	2.89439	3.37885	0.10777	1.60775	0	0	0	0	0.05	0.0310993	1.39675	0.93045	5.00697
ENSOART00000011195	MX1	MX dynamin-like GTPase 1	624.035	335.794	247.293	205.568	353.172	51.1659	160.141	36.4101	193.77	110.372	0.312516	1.22259	0.963644	1.678
ENSOART00000026035	NEAT1_2	Nuclear enriched abundant transcript 1 conserved region 2	634.931	866.945	671.594	588.087	690.389	317.438	287.821	169.686	414.473	297.355	0.430706	1.90862	0.983506	1.21522
ENSOART00000024423	NEAT1_3	Nuclear enriched abundant transcript 1 conserved region 3	1042.84	1245.28	1102.95	905.843	1074.23	509.073	431.728	357.527	773.003	517.833	0.482051	1.90018	0.985862	1.05274
ENSOART00000014381	PCMTD1	protein-L-isoaspartate (D-aspartate) O-methyltransferase domain containing 1	85.4445	54.2048	96.7328	77.5864	78.4921	57.8054	34.3486	22.3012	13.4508	31.9765	0.407385	0.981119	0.914373	1.29554
ENSOART00000007431	RBM19	RNA binding motif protein 19	3.29118	0	1.09441	0.240411	1.169	0	0.185626	0	0	0.0839065	0.0717765	0.917058	0.901126	3.80035
ENSOART00000003889	RPS6KA5	ribosomal protein S6 kinase, 90kDa, polypeptide 5	1.63859	1.27246	5.68454	0	2.16139	0	0	0	0	0.05	0.0231332	1.50837	0.961104	5.43389
ENSOART00000015942	RSAD2	radical S-adenosyl methionine domain containing 2	33.1498	80.9622	29.0283	13.5957	39.184	3.12293	9.08795	0.657405	7.28887	5.03929	0.128606	1.20407	0.963029	2.95897
ENSOART00000009093	RTP3	receptor (chemosensory) transporter protein 3	56.5802	66.9025	29.634	42.6273	48.936	14.1919	22.1823	10.0886	10.742	14.3012	0.292243	1.11454	0.96175	1.77476
ENSOART00000022623	SLC2A2	solute carrier family 2 (facilitated glucose transporter), member 2	103.945	131.932	157.934	142.754	134.142	108.497	53.5609	50.5443	31.4921	61.0236	0.45492	1.09406	0.957039	1.13632
ENSOART00000015136	STAT1	signal transducer and activator of transcription 1, 91kDa	123.412	78.9818	72.8896	74.1046	87.347	33.2784	48.518	24.7538	39.9802	36.6326	0.419392	1.07603	0.951409	1.25363
ENSOART00000022596	TNFSF10	tumor necrosis factor (ligand) superfamily, member 10	20.1532	25.1444	6.0883	11.0838	15.6174	4.87677	4.98097	0.834399	2.64674	3.33472	0.213526	0.891846	0.901505	2.22752
ENSOART00000001794	Uncharacterized	NA	35.3766	36.3725	32.5347	70.1502	43.6085	16.7063	13.9993	12.1114	21.7632	16.1451	0.370227	0.892616	0.901752	1.43352
ENSOART00000006376	Uncharacterized	pseudogene	4.67767	11.1922	12.2403	7.07969	8.79748	0	1.54689	0	1.61286	0.814935	0.0926328	1.06938	0.949373	3.43233
ENSOART00000023199	Uncharacterized	miRNA	8.09489	9.4538	5.51453	4.80822	6.96786	0	0	0	0	0.05	0.0071758	2.95974	0.999962	7.12264
ENSOART00000024438	Uncharacterized	miRNA	4.34155	11.1474	0	4.23621	4.94379	0	0	0	0	0.05	0.0101137	2.03271	0.995482	6.62755
ENSOART00000024689	Uncharacterized	rRNA	1641.71	186.352	134.251	193.978	539.072	20.0798	32.4304	95.1847	151.009	74.676	0.138527	1.07925	0.95243	2.85176
ENSOART00000024839	Uncharacterized	snRNA	1.82065	0	3.54885	3.77196	2.29787	0	0	0	0	0.05	0.0217593	1.79206	0.956286	5.52222
ENSOART00000025374	Uncharacterized	snoRNA	10.2517	0	2.84758	1.81552	3.74119	0	0	0	0	0.05	0.0133647	1.70502	0.958886	6.22543
ENSOART00000026802	Uncharacterized	miRNA	0	31.1931	11.2734	1.32641	10.9607	0	0	0	0	0.05	0.00456174	2.12141	0.999316	7.7762
ENSOART00000018443	VPS29	vacuolar protein sorting 29 homolog	88.4276	44.975	70.3501	53.1723	64.2312	33.8958	26.0495	11.7574	20.2227	22.9814	0.357791	1.05995	0.94672	1.48281
ENSOART00000017538	WRAP73	WD repeat containing, antisense to TP73	18.7527	13.0561	10.3172	0	10.544	0	0	0	0	0.05	0.00474204	2.63529	0.991753	7.72028
