# Supplementary material for: Transcriptional analysis identifies key genes involved in metabolism, fibrosis/tissue repair and the immune response against Fasciola hepatica in sheep liver
Source: Parasit Vectors. 2015 Feb 25;8:124. doi: 10.1186/s13071-015-0715-7 (PMC4382932; doi:10.1186/s13071-015-0715-7)
Supplement: Additional file 3: Table S4. — List of overrepresented GO terms related with “biological Processes” for up-regulated genes in infected liver tissue. Table S5. List of overrepresented GO terms related with “molecular function” for up-regulated genes in infected liver tissue. Table S6. List of overrepresented GO terms related with “Cellular component” for up-regulated genes in infected liver tissue. Table S7. List of overrepresented GO terms related with “biological processes” for down-regulated genes in infected liver tissue. Table S8. List of overrepresented GO terms related with “molecular function” for down-regulated genes in infected liver tissue. Table S9. List of overrepresented GO terms related with “cellular component” for down-regulated genes in infected liver tissue. [file 13071_2015_715_MOESM3_ESM.xlsx]

## Sheet: Index
Additional file 3: Tables S4-S9
Table S4. List of overrepresented GO terms related with 'biological processes' for up-regulated genes in infected liver tissue
Table S5. List of overrepresented GO terms related with 'molecular function' for up-regulated genes in infected liver tissue.
Table S6. List of overrepresented GO terms related with 'cellular component' for up-regulated genes in infected liver tissue.
Table S7. List of overrepresented GO terms related with 'biological processes' for down-regulated genes in infected liver tissue.
Table S8. List of overrepresented GO terms related with 'molecular function' for down-regulated genes in infected liver tissue.
Table S9. List of overrepresented GO terms related with 'cellular component' for down-regulated genes in infected liver tissue.

## Sheet: S4. GO biological processes up
Table S4. List of overrepresented GO terms related with 'biological processes' for up-regulated genes in infected liver tissue
GO	Process	p-value	corr p-value	cluster freq	total freq	genes
43044	ATP-dependent chromatin remodeling	1.291e-05	0.0010986	9/446 2.0%	53/16162 0.3%	ACTB CENPA HJURP OIP5 MIS18A CENPP CENPW CENPK CENPH
34080	CenH3-containing nucleosome assembly at centromere	1.0762e-07	2.0725e-05	8/446 1.7%	23/16162 0.1%	CENPA HJURP OIP5 MIS18A CENPP CENPW CENPK CENPH
71103	DNA conformation change	6.9888e-08	1.5042e-05	23/446 5.1%	225/16162 1.3%	RECQL4 CENPP PAPD7 CENPK NCAPD3 CENPH RAD51 NCAPH HIST1H1T TSPYL2 DDX11 H2AFV CENPA HJURP NCAPG OIP5 MIS18A CENPV CENPW HIST1H2AK HIST1H2AJ ASF1B CHAF1B
6259	DNA metabolic process	0.00025259	0.011699	35/446 7.8%	673/16162 4.1%	CLSPN FHIT KIF22 XRCC3 C17ORF70 MUM1 TK1 MUTYH POLE2 PSMC3IP FANCE FANCF LRWD1 FEN1 FANCC TRIP13 RECQL4 GINS1 CDC6 GINS2 MKI67 TONSL NEIL3 PAPD7 TREX2 RNASEH2A BRCA1 RAD51 DCLRE1B MAP1S FANCD2 RRM2 CHTF18 ZRANB3 CHAF1B
6323	DNA packaging	4.0509e-08	9.8814e-06	20/446 4.4%	168/16162 1.0%	CENPP PAPD7 CENPK NCAPD3 CENPH HIST1H1T NCAPH TSPYL2 H2AFV CENPA HJURP NCAPG OIP5 MIS18A CENPV CENPW HIST1H2AK HIST1H2AJ ASF1B CHAF1B
6281	DNA repair	0.00028994	0.012938	24/446 5.3%	397/16162 2.4%	RECQL4 CLSPN KIF22 XRCC3 C17ORF70 TONSL NEIL3 TREX2 PAPD7 MUM1 RNASEH2A BRCA1 RAD51 MUTYH DCLRE1B POLE2 FANCD2 FANCE FANCF ZRANB3 CHAF1B FEN1 FANCC TRIP13
6260	DNA replication	4.8658e-05	0.0031235	18/446 4.0%	223/16162 1.3%	RECQL4 GINS1 CLSPN FHIT CDC6 GINS2 TONSL PAPD7 RNASEH2A RAD51 TK1 POLE2 RRM2 CHTF18 ZRANB3 LRWD1 CHAF1B FEN1
6336	DNA replication-independent nucleosome assembly	1.8329e-07	3.0485e-05	9/446 2.0%	33/16162 0.2%	CENPA HJURP OIP5 MIS18A CENPP CENPW CENPK ASF1B CENPH
34724	DNA replication-independent nucleosome organization	1.8329e-07	3.0485e-05	9/446 2.0%	33/16162 0.2%	CENPA HJURP OIP5 MIS18A CENPP CENPW CENPK ASF1B CENPH
279	M phase	1.4868e-16	5.44e-13	50/446 11.2%	467/16162 2.8%	KIF22 KIFC1 PRC1 TTK AURKB FAM83D KIF2C CDCA8 DDX11 OIP5 INCENP MIS18A PSMC3IP CDCA2 CCNA2 CDC6 CCNF SGOL1 LEPREL4 PAPD7 PIM2 TACC3 UBE2C NCAPD3 FLNA RAD51 MAD1 FANCD2 BUB1B STMN1 UBE2S NEK2 SPC25 NCAPH NCAPG FBXO5 SKA1 TRIP13 MKI67 DLGAP5 PSRC1 CDC20 RACGAP1 CCNB1 CCNB2 PLK1 CENPV CKS2 CENPW CENPT
51327	M phase of meiotic cell cycle	0.00078256	0.024473	12/446 2.6%	147/16162 0.9%	MKI67 NEK2 PLK1 FANCD2 LEPREL4 SGOL1 PSMC3IP CKS2 FBXO5 PIM2 RAD51 TRIP13
87	M phase of mitotic cell cycle	2.7329e-14	2.4999e-11	37/446 8.2%	303/16162 1.8%	KIFC1 KIF22 NEK2 AURKB FAM83D SPC25 KIF2C CDCA8 NCAPH DDX11 OIP5 NCAPG INCENP MIS18A CDCA2 FBXO5 SKA1 CCNA2 CDC6 DLGAP5 PSRC1 SGOL1 CCNF PAPD7 CDC20 RACGAP1 UBE2C NCAPD3 CCNB1 MAD1 CCNB2 PLK1 CENPV CENPW BUB1B CENPT UBE2S
31532	actin cytoskeleton reorganization	0.00013593	0.0074236	7/446 1.5%	42/16162 0.2%	MICALL2 CDC42BPG S1PR1 S100A9 PARVB FLNA FARP2
51488	activation of anaphase-promoting complex activity	1.8747e-05	0.0015243	4/446 0.8%	7/16162 0.0%	PLK1 CDC20 UBE2C UBE2S
31145	anaphase-promoting complex-dependent proteasomal ubiquitin-dependent protein catabolic	0.0016115	0.040666	8/446 1.7%	80/16162 0.4%	CCNB1 PLK1 BUB1B FBXO5 CDC20 AURKB UBE2C UBE2S
7596	blood coagulation	3.97e-05	0.0027119	30/446 6.7%	489/16162 3.0%	KIFC1 KIF22 KIF4A GNA12 PF4 TGFB1 KCNMB1 TIMP1 KIF2C ANXA8 PROCR BLOC1S3 NOS3 CAP1 HBB ACTB MAFF SELP RACGAP1 FLNA DAGLB PLAUR LRRC16A CD84 SLC16A3 VWF LAT COL1A2 COL1A1 TREM1
1775	cell activation	0.00091561	0.027688	30/446 6.7%	587/16162 3.6%	TPST2 CCL3 TNF GNA12 TNFSF14 SOX4 CXCR2 PF4 TLR4 MUM1 TGFB1 ADA TIMP1 CD93 BLOC1S3 TICAM1 BCL6 CAP1 SELP RELB NFAM1 FLNA DAGLB S100A12 VWF LAT CD86 UNC13D COL1A2 COL1A1
7049	cell cycle	3.3842e-15	4.1276e-12	80/446 17.9%	1130/16162 6.9%	KIFC1 KIF22 XRCC3 PRC1 PRKAG1 DTYMK TTK AURKB TGFB1 GTSE1 FAM83D KIF2C CDCA8 DDX11 OIP5 CDKN2C INCENP MIS18A MAP3K8 PSMC3IP CDCA2 CCNA2 CDC6 LEPREL4 SGOL1 CCNF PAPD7 PIM1 PIM2 UBE2C TACC3 FLNA NCAPD3 RAD51 MAD1 INHBA FANCD2 RRM2 BUB1B CAMK1 STMN1 UBE2S NEK2 B9D2 SPC25 NCAPH TSPYL2 POLE2 CENPA HJURP NCAPG FBXO5 SKA1 FEN1 TRIP13 CKAP2 GINS1 CEP131 GINS2 NES MKI67 AK1 DLGAP5 CENPP PSRC1 CDC20 CENPK …
75	cell cycle checkpoint	0.00023281	0.011285	16/446 3.5%	209/16162 1.2%	CDC6 CLSPN SOX4 TTK CDC20 AURKB UBE2C BRCA1 GTSE1 TGFB1 CCNB1 MAD1 DCLRE1B PLK1 BUB1B CCNA2
22403	cell cycle phase	2.6448e-13	1.5668e-10	57/446 12.7%	706/16162 4.3%	KIFC1 KIF22 PRC1 TTK AURKB GTSE1 FAM83D KIF2C CDCA8 DDX11 CDKN2C OIP5 INCENP MIS18A PSMC3IP CDCA2 CCNA2 CDC6 CCNF SGOL1 LEPREL4 PAPD7 PIM2 UBE2C TACC3 NCAPD3 FLNA RAD51 INHBA MAD1 FANCD2 RRM2 BUB1B STMN1 UBE2S NEK2 SPC25 NCAPH POLE2 NCAPG FBXO5 SKA1 TRIP13 CEP131 NES MKI67 DLGAP5 PSRC1 CDC20 RACGAP1 CCNB1 CCNB2 PLK1 CKS2 CENPV CENPW CENPT
22402	cell cycle process	9.5605e-13	4.3727e-10	64/446 14.3%	881/16162 5.4%	KIFC1 KIF22 XRCC3 PRC1 PRKAG1 TTK AURKB TGFB1 GTSE1 FAM83D KIF2C CDCA8 DDX11 CDKN2C OIP5 INCENP MIS18A PSMC3IP CDCA2 CCNA2 CDC6 LEPREL4 CCNF SGOL1 PAPD7 PIM2 UBE2C TACC3 NCAPD3 FLNA RAD51 INHBA MAD1 FANCD2 RRM2 BUB1B STMN1 UBE2S NEK2 SPC25 NCAPH POLE2 CENPA NCAPG FBXO5 SKA1 TRIP13 CKAP2 CEP131 NES MKI67 AK1 DLGAP5 PSRC1 CDC20 RACGAP1 CCNB1 CCNB2 NUP62 PLK1 CKS2 CENPV CENPW CENPT
22607	cellular component assembly	0.0013842	0.038082	67/446 15.0%	1686/16162 10.4%	PRKAG1 GJA1 AURKB GJA5 TGFB1 MAZ SRPX S1PR1 H2AFV OIP5 MIS18A GPX3 FANCC CARP LEPREL4 UBE2C ECT2 JUNB FLNA RSPH9 RAD51 HIST1H1T RRM2 COL1A2 COL1A1 MFAP4 PMP22 UBE2S PARVB NEK2 ELN B9D2 TK1 TSPYL2 KRT5 CENPA HJURP ALOX5AP FBXO5 ASF1B HBB SCO2 FCHO1 TRIP13 ACTB MICALL2 CENPP MZB1 DRC1 DPYSL3 CENPK RACGAP1 CSRP3 CENPH LRRC16A CCNB1 NOTCH3 VWF SAP130 CENPV CENPW CENPT HIST1H2AK KCTD15 HIST1H2AJ CHAF1…
16043	cellular component organization	1.277e-08	3.5943e-06	176/446 39.4%	4420/16162 27.3%	KIFC1 DYNC1LI2 PRC1 LTBP3 LTBP4 S100A9 TTK MIPEP AURKB TGFB1 CDCA8 S1PR1 DDX11 H2AFV SMARCD3 OIP5 INCENP MIS18A CDCA2 ADAM8 CCNA2 CARP SGOL1 PIM2 TACC3 JUNB NCAPD3 RSPH9 FARP2 MAD1 UNC13D DCLRE1B KRT16 COL1A2 PLA2G2A STMN1 COL1A1 PMP22 MFAP4 ADAMTS2 TPPP3 TPST2 KIF4A CCL3 NEK2 DIAPH3 B9D2 ELN CACNB1 MUM1 SERPINH1 MYL9 TIMP1 TK1 SPC25 POLE2 BLOC1S3 FBXO5 RPL10A SKA1 ASF1B FCHO1 DRC1 EFEMP1 MRC2 CD…
34622	cellular macromolecular complex assembly	0.00030328	0.01337	29/446 6.5%	523/16162 3.2%	AURKB TGFB1 TSPYL2 H2AFV OIP5 HJURP CENPA MIS18A FBXO5 ASF1B FCHO1 SCO2 MICALL2 DRC1 CENPP CENPK UBE2C RACGAP1 FLNA CENPH RAD51 HIST1H1T CENPV CENPW CENPT HIST1H2AK HIST1H2AJ CHAF1B UBE2S
34621	cellular macromolecular complex subunit organization	0.001199	0.034008	35/446 7.8%	734/16162 4.5%	AURKB TGFB1 KIF2C MAZ TSPYL2 H2AFV CENPA HJURP SMARCD3 OIP5 MIS18A FBXO5 RPL10A ASF1B SCO2 FCHO1 MICALL2 CENPP DRC1 CENPK RACGAP1 UBE2C FLNA CENPH RAD51 HIST1H1T CENPV CENPW CENPT RPL37A HIST1H2AK STMN1 HIST1H2AJ UBE2S CHAF1B
43094	cellular metabolic compound salvage	0.0014697	0.039833	5/446 1.1%	31/16162 0.1%	UPP1 UCK2 PNP ADA TK1
33554	cellular response to stress	0.00062524	0.022429	49/446 10.9%	1101/16162 6.8%	CLSPN KIF22 PXDN XRCC3 TNF ADORA2B C17ORF70 DUSP10 UPP1 SOX4 MUM1 PRDX2 GTSE1 MUTYH TSPYL2 SRPX DDX11 POLE2 GPX3 FANCE BCL6 FANCF SLC39A4 HBB CCNA2 FEN1 FANCC TRIP13 RECQL4 MKI67 TONSL NEIL3 TREX2 PAPD7 RNASEH2A ECT2 BRCA1 ALDH3B1 RAD51 ALOX15 DCLRE1B IL18BP FANCD2 PLK1 MAP3K10 PLA2G6 ZRANB3 DUSP9 CHAF1B
34508	centromere complex assembly	1.0559e-05	0.00096585	5/446 1.1%	12/16162 0.0%	CENPA CENPV CENPW CENPT CENPH
31497	chromatin assembly	8.0297e-07	0.00010882	16/446 3.5%	133/16162 0.8%	CENPP CENPK CENPH HIST1H1T TSPYL2 H2AFV OIP5 HJURP CENPA MIS18A CENPV CENPW HIST1H2AK HIST1H2AJ ASF1B CHAF1B
6333	chromatin assembly or disassembly	1.1322e-06	0.00014795	17/446 3.8%	153/16162 0.9%	CENPP CENPK CENPH HIST1H1T TSPYL2 H2AFV OIP5 SMARCD3 HJURP CENPA MIS18A CENPV CENPW HIST1H2AK HIST1H2AJ ASF1B CHAF1B
6338	chromatin remodeling	0.00028968	0.012938	11/446 2.4%	113/16162 0.6%	ACTB CENPA HJURP SMARCD3 OIP5 MIS18A CENPP CENPV CENPW CENPK CENPH
31055	chromatin remodeling at centromere	1.1816e-08	3.5943e-06	9/446 2.0%	25/16162 0.1%	CENPA HJURP OIP5 MIS18A CENPP CENPV CENPW CENPK CENPH
51276	chromosome organization	1.154e-05	0.0010299	42/446 9.4%	752/16162 4.6%	KIFC1 NEK2 MUM1 AURKB NCAPH CDCA8 TSPYL2 POLE2 DDX11 H2AFV CENPA HJURP NCAPG OIP5 SMARCD3 MIS18A ASF1B LRWD1 FEN1 TRIP13 ACTB DLGAP5 CENPP PSRC1 LEPREL4 PAPD7 WHSC1 CENPK NCAPD3 CENPH CCNB1 HIST1H1T DCLRE1B SAP130 FANCD2 PLK1 CENPV CENPW CENPT HIST1H2AK HIST1H2AJ CHAF1B
7059	chromosome segregation	2.0646e-12	8.3939e-10	24/446 5.3%	147/16162 0.9%	KIFC1 XRCC3 NEK2 DLGAP5 PSRC1 SGOL1 PAPD7 TTK AURKB BRCA1 NCAPD3 CCNB1 SPC25 KIF2C NCAPH DDX11 HJURP NCAPG PLK1 INCENP MIS18A CENPW CENPT SKA1
2544	chronic inflammatory response	1.6769e-05	0.0013945	5/446 1.1%	13/16162 0.0%	TNF UNC13D S100A8 S100A9 GJA1
50817	coagulation	3.97e-05	0.0027119	30/446 6.7%	489/16162 3.0%	KIFC1 KIF22 KIF4A GNA12 PF4 TGFB1 KCNMB1 TIMP1 KIF2C ANXA8 PROCR BLOC1S3 NOS3 CAP1 HBB ACTB MAFF SELP RACGAP1 FLNA DAGLB PLAUR LRRC16A CD84 SLC16A3 VWF LAT COL1A2 COL1A1 TREM1
32963	collagen metabolic process	0.0020414	0.049467	8/446 1.7%	83/16162 0.5%	MRC2 COL6A3 MMP19 COL1A2 COL1A1 COL16A1 SERPINH1 ADAMTS2
7010	cytoskeleton organization	5.9715e-08	1.3656e-05	46/446 10.3%	707/16162 4.3%	TPPP3 CCL3 DYNC1LI2 PRC1 NEK2 DIAPH3 S100A9 ELN FHL3 TTK AURKB SPC25 KIF2C S1PR1 CENPA AVIL FBXO5 BCL6 CNN1 NCKIPSD CAP1 ACTB MICALL2 CARP PSRC1 SGOL1 FTCD DPYSL3 RACGAP1 UBE2C TACC3 CSRP3 FLNA RSPH9 FARP2 LRRC16A CDC42BPG MAP1S PLK1 KRT16 CKS2 SH3KBP1 BUB1B STMN1 PARVB KIF20A
50832	defense response to fungus	0.00034896	0.01451	5/446 1.1%	23/16162 0.1%	S100A8 NCF1 S100A9 TGFB1 S100A12
9262	deoxyribonucleotide metabolic process	0.00048018	0.017747	6/446 1.3%	37/16162 0.2%	MUTYH RRM2 DTYMK ADA NT5C TK1
30198	extracellular matrix organization	2.2631e-05	0.0018001	25/446 5.6%	359/16162 2.2%	PXDN TNF LEPREL2 LTBP3 LUM LTBP4 ELN EFEMP1 MMP19 COL16A1 SERPINH1 TGFB1 TIMP1 CSGALNACT1 VWF FBLN1 FBLN2 KAZALD1 COL6A3 COL1A2 COL1A1 VWA1 ADAM8 MFAP4 ADAMTS2
43062	extracellular structure organization	0.00039217	0.015769	26/446 5.8%	455/16162 2.8%	PXDN TNF LEPREL2 LTBP3 LUM LRRN2 LTBP4 ELN EFEMP1 MMP19 COL16A1 SERPINH1 TGFB1 TIMP1 CSGALNACT1 VWF FBLN1 FBLN2 KAZALD1 COL6A3 COL1A2 COL1A1 VWA1 ADAM8 MFAP4 ADAMTS2
10994	free ubiquitin chain polymerization	0.00075986	0.024177	2/446 0.4%	2/16162 0.0%	UBE2C UBE2S
7599	hemostasis	4.7872e-05	0.0031235	30/446 6.7%	494/16162 3.0%	KIFC1 KIF22 KIF4A GNA12 PF4 TGFB1 KCNMB1 TIMP1 KIF2C ANXA8 PROCR BLOC1S3 NOS3 CAP1 HBB ACTB MAFF SELP RACGAP1 FLNA DAGLB PLAUR LRRC16A CD84 SLC16A3 VWF LAT COL1A2 COL1A1 TREM1
43486	histone exchange	1.8556e-06	0.0001997	8/446 1.7%	32/16162 0.1%	CENPA HJURP OIP5 MIS18A CENPP CENPW CENPK CENPH
42744	hydrogen peroxide catabolic process	0.0015952	0.040534	4/446 0.8%	19/16162 0.1%	PXDN GPX3 PRDX2 HBB
42743	hydrogen peroxide metabolic process	0.0010748	0.03121	5/446 1.1%	29/16162 0.1%	PXDN NCF1 GPX3 PRDX2 HBB
6954	inflammatory response	0.0010906	0.03142	24/446 5.3%	436/16162 2.6%	SELP CCL3 TNF S100A8 NFKBID NCF1 LXN S100A9 GJA1 CXCR2 TLR4 HP NFAM1 CCL4 TGFB1 NCR3 S100A12 ALOX15 UNC13D ALOX5AP TICAM1 BCL6 ADAM8 BMP6
51382	kinetochore assembly	0.00010528	0.0060192	4/446 0.8%	10/16162 0.0%	CENPA CENPW CENPT CENPH
51383	kinetochore organization	0.00023748	0.011285	4/446 0.8%	12/16162 0.0%	CENPA CENPW CENPT CENPH
50900	leukocyte migration	0.00071248	0.023917	15/446 3.3%	209/16162 1.2%	SELP CCL3 TNF S100A8 S100A9 CXCR2 PF4 S100A12 CD84 SLC16A3 COL1A2 CSF3R COL1A1 TREM1 ADAM8
2523	leukocyte migration involved in inflammatory response	0.00067255	0.022999	3/446 0.6%	7/16162 0.0%	S100A8 S100A9 ADAM8
31663	lipopolysaccharide-mediated signaling pathway	9.5992e-05	0.005758	6/446 1.3%	28/16162 0.1%	CCL3 TNF TICAM1 TLR4 NOS3 TGFB1
65003	macromolecular complex assembly	0.0015127	0.040108	50/446 11.2%	1177/16162 7.2%	PRKAG1 GJA1 AURKB GJA5 TGFB1 MAZ H2AFV OIP5 MIS18A GPX3 FANCC UBE2C ECT2 FLNA JUNB RAD51 HIST1H1T RRM2 COL1A2 COL1A1 UBE2S TK1 TSPYL2 HJURP CENPA ALOX5AP FBXO5 ASF1B HBB FCHO1 SCO2 MICALL2 MZB1 DRC1 CENPP DPYSL3 RACGAP1 CENPK CENPH CCNB1 NOTCH3 VWF SAP130 CENPV CENPW CENPT HIST1H2AK KCTD15 HIST1H2AJ CHAF1B
43933	macromolecular complex subunit organization	0.0010732	0.03121	57/446 12.7%	1366/16162 8.4%	PRKAG1 GJA1 AURKB GJA5 TGFB1 KIF2C MAZ H2AFV OIP5 SMARCD3 MIS18A GPX3 FANCC UBE2C ECT2 FLNA JUNB RAD51 HIST1H1T RRM2 COL1A2 PLA2G2A COL1A1 STMN1 UBE2S TK1 TSPYL2 HJURP CENPA ALOX5AP FBXO5 RPL10A ASF1B HBB FCHO1 SCO2 MICALL2 CENPP MZB1 DRC1 DPYSL3 CENPK RACGAP1 CENPH CCNB1 NOTCH3 VWF SAP130 LIPG CENPV CENPW CENPT RPL37A HIST1H2AK KCTD15 HIST1H2AJ CHAF1B
1579	medium-chain fatty acid transport	0.00075986	0.024177	2/446 0.4%	2/16162 0.0%	SLC27A1 SLC27A4
7126	meiosis	0.00078256	0.024473	12/446 2.6%	147/16162 0.9%	MKI67 NEK2 PLK1 FANCD2 LEPREL4 SGOL1 PSMC3IP CKS2 FBXO5 PIM2 RAD51 TRIP13
51321	meiotic cell cycle	0.0010497	0.030976	12/446 2.6%	152/16162 0.9%	MKI67 NEK2 PLK1 FANCD2 LEPREL4 SGOL1 PSMC3IP CKS2 FBXO5 PIM2 RAD51 TRIP13
1578	microtubule bundle formation	0.0001749	0.0090137	6/446 1.3%	31/16162 0.1%	TPPP3 MAP1S PLK1 PSRC1 RSPH9 KIF20A
226	microtubule cytoskeleton organization	1.3044e-06	0.00015909	23/446 5.1%	265/16162 1.6%	TPPP3 DYNC1LI2 PRC1 NEK2 PSRC1 SGOL1 TTK AURKB RACGAP1 UBE2C TACC3 FLNA RSPH9 SPC25 KIF2C MAP1S CENPA PLK1 CKS2 BUB1B FBXO5 STMN1 KIF20A
7018	microtubule-based movement	0.00026827	0.01227	13/446 2.9%	150/16162 0.9%	KIFC2 KIFC1 KIF22 KIF4A DYNC1LI2 UCHL1 RACGAP1 TTLL1 RSPH9 KIF2C MAP1S BLOC1S3 KIF20A
7017	microtubule-based process	5.9308e-07	8.3464e-05	31/446 6.9%	417/16162 2.5%	KIFC2 KIF22 TPPP3 KIFC1 KIF4A DYNC1LI2 PRC1 NEK2 UCHL1 TTK AURKB TTLL1 GTSE1 KIF2C SPC25 CENPA BLOC1S3 FBXO5 PSRC1 SGOL1 RACGAP1 UBE2C TACC3 FLNA RSPH9 MAP1S PLK1 CKS2 BUB1B STMN1 KIF20A
7067	mitosis	2.9974e-13	1.5668e-10	35/446 7.8%	294/16162 1.8%	KIFC1 KIF22 NEK2 AURKB FAM83D SPC25 KIF2C CDCA8 NCAPH DDX11 OIP5 NCAPG INCENP MIS18A CDCA2 FBXO5 SKA1 CCNA2 CDC6 DLGAP5 PSRC1 SGOL1 CCNF PAPD7 CDC20 RACGAP1 NCAPD3 CCNB1 MAD1 CCNB2 PLK1 CENPV CENPW BUB1B CENPT
278	mitotic cell cycle	2.8753e-15	4.1276e-12	59/446 13.2%	675/16162 4.1%	KIF22 KIFC1 PRC1 TTK AURKB GTSE1 FAM83D KIF2C CDCA8 DDX11 CDKN2C OIP5 INCENP MIS18A CDCA2 CCNA2 CDC6 CCNF SGOL1 PAPD7 PIM2 UBE2C NCAPD3 FLNA INHBA MAD1 RRM2 BUB1B STMN1 UBE2S NEK2 B9D2 SPC25 NCAPH POLE2 CENPA NCAPG FBXO5 SKA1 FEN1 GINS1 GINS2 CEP131 NES DLGAP5 CENPP PSRC1 CDC20 CENPK RACGAP1 CENPH CCNB1 CCNB2 NUP62 PLK1 CENPV CENPW CENPT KIF20A
7093	mitotic cell cycle checkpoint	0.00061211	0.022175	12/446 2.6%	143/16162 0.8%	CCNB1 MAD1 CLSPN PLK1 BUB1B SOX4 TTK CDC20 UBE2C CCNA2 TGFB1 GTSE1
7094	mitotic cell cycle spindle assembly checkpoint	0.0001749	0.0090137	6/446 1.3%	31/16162 0.1%	MAD1 PLK1 BUB1B TTK CDC20 UBE2C
71174	mitotic cell cycle spindle checkpoint	4.0023e-05	0.0027119	7/446 1.5%	35/16162 0.2%	CCNB1 MAD1 PLK1 BUB1B TTK CDC20 UBE2C
7076	mitotic chromosome condensation	0.00033558	0.014278	4/446 0.8%	13/16162 0.0%	NCAPH NCAPG PAPD7 NCAPD3
7091	mitotic metaphase/anaphase transition	0.00067255	0.022999	3/446 0.6%	7/16162 0.0%	PLK1 BUB1B FBXO5
70	mitotic sister chromatid segregation	1.3609e-07	2.4898e-05	11/446 2.4%	52/16162 0.3%	CCNB1 KIFC1 NCAPH DDX11 NCAPG NEK2 PLK1 DLGAP5 PSRC1 PAPD7 NCAPD3
7052	mitotic spindle organization	9.5992e-05	0.005758	6/446 1.3%	28/16162 0.1%	SPC25 PRC1 NEK2 TTK STMN1 FLNA
1773	myeloid dendritic cell activation	0.001951	0.047863	4/446 0.8%	20/16162 0.1%	CD86 RELB MUM1 TGFB1
43011	myeloid dendritic cell differentiation	0.0010233	0.030441	4/446 0.8%	17/16162 0.1%	CD86 RELB MUM1 TGFB1
2274	myeloid leukocyte activation	2.6494e-05	0.0019516	11/446 2.4%	87/16162 0.5%	LAT CD86 CCL3 CD93 RELB TICAM1 CXCR2 MUM1 TLR4 TGFB1 S100A12
2903	negative regulation of B cell apoptosis	0.0015488	0.040193	3/446 0.6%	9/16162 0.0%	BCL6 AURKB ADA
10948	negative regulation of cell cycle process	0.00038464	0.015638	9/446 2.0%	81/16162 0.5%	MAD1 PLK1 FHL1 BUB1B TTK FBXO5 CDC20 UBE2C BRCA1
45839	negative regulation of mitosis	0.00013593	0.0074236	7/446 1.5%	42/16162 0.2%	MAD1 PLK1 BUB1B TTK FBXO5 CDC20 UBE2C
45841	negative regulation of mitotic metaphase/anaphase transition	2.6668e-05	0.0019516	7/446 1.5%	33/16162 0.2%	MAD1 PLK1 BUB1B TTK FBXO5 CDC20 UBE2C
51784	negative regulation of nuclear division	0.00013593	0.0074236	7/446 1.5%	42/16162 0.2%	MAD1 PLK1 BUB1B TTK FBXO5 CDC20 UBE2C
10639	negative regulation of organelle organization	0.00036324	0.014934	15/446 3.3%	196/16162 1.2%	CKAP2 CCNF TTK CDC20 AURKB UBE2C BRCA1 CCNB1 MAD1 S1PR1 PLK1 AVIL BUB1B FBXO5 STMN1
70488	neutrophil aggregation	0.00075986	0.024177	2/446 0.4%	2/16162 0.0%	S100A8 S100A9
30593	neutrophil chemotaxis	0.00048018	0.017747	6/446 1.3%	37/16162 0.2%	CCL3 S100A8 S100A9 CSF3R CXCR2 S100A12
280	nuclear division	2.9974e-13	1.5668e-10	35/446 7.8%	294/16162 1.8%	KIFC1 KIF22 NEK2 AURKB FAM83D SPC25 KIF2C CDCA8 NCAPH DDX11 OIP5 NCAPG INCENP MIS18A CDCA2 FBXO5 SKA1 CCNA2 CDC6 DLGAP5 PSRC1 SGOL1 CCNF PAPD7 CDC20 RACGAP1 NCAPD3 CCNB1 MAD1 CCNB2 PLK1 CENPV CENPW BUB1B CENPT
6334	nucleosome assembly	1.4884e-06	0.00017019	15/446 3.3%	123/16162 0.7%	CENPP CENPK CENPH HIST1H1T TSPYL2 H2AFV OIP5 HJURP CENPA MIS18A CENPW HIST1H2AK HIST1H2AJ ASF1B CHAF1B
34728	nucleosome organization	2.5617e-06	0.00026781	16/446 3.5%	145/16162 0.8%	CENPP CENPK CENPH HIST1H1T TSPYL2 H2AFV OIP5 SMARCD3 HJURP CENPA MIS18A CENPW HIST1H2AK HIST1H2AJ ASF1B CHAF1B
70925	organelle assembly	0.00064461	0.022679	10/446 2.2%	105/16162 0.6%	SRPX CENPA NEK2 CENPW FBXO5 CENPT AURKB RACGAP1 FLNA CENPH
48285	organelle fission	3.0007e-12	1.098e-09	35/446 7.8%	318/16162 1.9%	KIFC1 KIF22 NEK2 AURKB FAM83D SPC25 KIF2C CDCA8 NCAPH DDX11 OIP5 NCAPG INCENP MIS18A CDCA2 FBXO5 SKA1 CCNA2 CDC6 DLGAP5 PSRC1 SGOL1 CCNF PAPD7 CDC20 RACGAP1 NCAPD3 CCNB1 MAD1 CCNB2 PLK1 CENPV CENPW BUB1B CENPT
6996	organelle organization	2.1631e-09	7.1954e-07	103/446 23.0%	2099/16162 12.9%	KIFC1 DYNC1LI2 PRC1 S100A9 TTK AURKB MIPEP CDCA8 S1PR1 DDX11 H2AFV SMARCD3 OIP5 INCENP MIS18A CDCA2 CCNA2 CARP SGOL1 PIM2 TACC3 NCAPD3 RSPH9 FARP2 MAD1 DCLRE1B KRT16 STMN1 TPPP3 CCL3 KIF4A NEK2 ELN DIAPH3 MUM1 SPC25 POLE2 BLOC1S3 FBXO5 SKA1 ASF1B FCHO1 WHSC1 CDC20 CSRP3 CDC42BPG SAP130 NUP62 PLK1 CHAF1B KIF22 FAM83D KIF2C SRPX NOS3 CAP1 NCKIPSD LRWD1 CDC6 CCNF LEPREL4 PAPD7 UBE2C FLNA HIST1H1T FA…
6655	phosphatidylglycerol biosynthetic process	0.00023748	0.011285	4/446 0.8%	12/16162 0.0%	PLD3 SLC27A1 PLD4 PLA2G6
46471	phosphatidylglycerol metabolic process	0.00033558	0.014278	4/446 0.8%	13/16162 0.0%	PLD3 SLC27A1 PLD4 PLA2G6
50867	positive regulation of cell activation	0.0018278	0.045496	16/446 3.5%	253/16162 1.5%	HLA-DQB1 SELP ADORA2B CD247 TNFSF14 TLR4 PNP TGFB1 ADA CD86 BLOC1S3 HLX MAP3K8 TICAM1 BCL6 ADAM8
10652	positive regulation of cell communication by	0.00075986	0.024177	2/446 0.4%	2/16162 0.0%	GJA1 GJA5
32467	positive regulation of cytokinesis	0.00014438	0.0077691	6/446 1.3%	30/16162 0.1%	CDC6 SSTR5 CENPV AURKB RACGAP1 ECT2
31349	positive regulation of defense response	0.00032415	0.01412	17/446 3.8%	237/16162 1.4%	CCL3 TNF ADORA2B S100A8 S100A9 TLR4 GPRC5B TGFB1 NCR3 S100A12 CD86 TMEM173 ALOX5AP TICAM1 PLA2G2A CAP1 ADAM8
50729	positive regulation of inflammatory response	5.4548e-06	0.00053944	11/446 2.4%	74/16162 0.4%	CCL3 TNF S100A8 ADORA2B ALOX5AP S100A9 PLA2G2A TLR4 GPRC5B ADAM8 S100A12
46824	positive regulation of nucleocytoplasmic transport	0.00044633	0.017012	8/446 1.7%	66/16162 0.4%	TMEM173 TNF CAMK1 TNFSF14 TLR4 ECT2 TGFB1 FLNA
42307	positive regulation of protein import into	0.00053179	0.019458	7/446 1.5%	52/16162 0.3%	TMEM173 TNF TNFSF14 TLR4 ECT2 TGFB1 FLNA
51222	positive regulation of protein transport	0.0014814	0.039855	14/446 3.1%	202/16162 1.2%	CARP CEP131 TMEM173 CCL3 TNF RPH3AL CAMK1 TNFSF14 TLR4 ADAM8 ECT2 TGFB1 FLNA BMP6
32103	positive regulation of response to external	2.3924e-05	0.0018625	15/446 3.3%	154/16162 0.9%	CCL3 TNF ADORA2B S100A8 S100A9 TNFSF14 CXCR2 TLR4 GPRC5B TGFB1 S100A12 S1PR1 ALOX5AP PLA2G2A ADAM8
65004	protein-DNA complex assembly	1.0176e-07	2.0686e-05	18/446 4.0%	145/16162 0.8%	CENPP CENPK CENPH RAD51 HIST1H1T TSPYL2 H2AFV OIP5 HJURP CENPA MIS18A CENPV CENPW CENPT HIST1H2AK HIST1H2AJ ASF1B CHAF1B
6206	pyrimidine base metabolic process	0.0019621	0.047863	5/446 1.1%	33/16162 0.2%	UPP1 DPYSL3 UCK2 NT5C TK1
43097	pyrimidine nucleoside salvage	0.0015488	0.040193	3/446 0.6%	9/16162 0.0%	UPP1 UCK2 TK1
50864	regulation of B cell activation	0.00071107	0.023917	9/446 2.0%	88/16162 0.5%	INHBA IL27RA MZB1 TICAM1 TLR4 BCL6 NFAM1 ADA TGFB1
45628	regulation of T-helper 2 cell differentiation	0.0015488	0.040193	3/446 0.6%	9/16162 0.0%	CD86 HLX BCL6
2828	regulation of T-helper 2 type immune	0.0015952	0.040534	4/446 0.8%	19/16162 0.1%	CD86 IL27RA HLX BCL6
45622	regulation of T-helper cell differentiation	0.0010233	0.030441	4/446 0.8%	17/16162 0.1%	CD86 HLX MUM1 BCL6
46637	regulation of alpha-beta T cell differentiation	0.00041179	0.016201	6/446 1.3%	36/16162 0.2%	CD86 HLX MUM1 BCL6 PNP ADA
51988	regulation of attachment of spindle microtubules	0.00010528	0.0060192	4/446 0.8%	10/16162 0.0%	CCNB1 NEK2 RACGAP1 ECT2
65008	regulation of biological quality	0.00046094	0.017387	100/446 22.4%	2645/16162 16.3%	KIFC1 S100A8 LTBP4 GNA12 S100A9 CRABP2 TNFSF14 TLR4 AURKB TGFB1 S1PR1 CDKN2C NCF1 SGOL1 PIM2 TACC3 PLAUR SSTR5 DCLRE1B GYLTL1B COL1A2 SLC25A38 WFDC1 CAMK1 COL1A1 PMP22 CCL3 KIF4A ADORA2B ELN SOX4 CCL4 MANF ADA KCNMB1 TIMP1 POLE2 PROCR LPCAT1 BLOC1S3 DYRK3 HCN2 MAFF SPNS2 CDC20 CSRP3 DAGLB LAT PLK1 CHRNB1 ZNF219 PRX KIF22 TRPV2 GJA1 CXCR2 GJA5 CKB GPX2 KIF2C NOS3 CAP1 FANCC RPH3AL FLNA CD84 INHBA …
50878	regulation of body fluid levels	3.2835e-05	0.0023558	33/446 7.3%	557/16162 3.4%	KIFC1 KIF22 KIF4A GNA12 GJA1 PF4 GJA5 TGFB1 KCNMB1 TIMP1 KIF2C ANXA8 PROCR BLOC1S3 NOS3 CAP1 HBB ACTB MAFF SELP NPR1 RACGAP1 FLNA DAGLB PLAUR LRRC16A CD84 SLC16A3 VWF LAT COL1A2 COL1A1 TREM1
50865	regulation of cell activation	0.00010278	0.0060192	25/446 5.6%	394/16162 2.4%	HLA-DQB1 ADORA2B NFKBID IL27RA CD247 TNFSF14 TLR4 MUM1 PNP TGFB1 ADA BLOC1S3 HLX TICAM1 MAP3K8 NOS3 BCL6 ADAM8 SELP MZB1 NFAM1 INHBA LAT CD86 UNC13D
10645	regulation of cell communication by chemical	0.00075986	0.024177	2/446 0.4%	2/16162 0.0%	GJA1 GJA5
51726	regulation of cell cycle	0.001509	0.040108	35/446 7.8%	744/16162 4.6%	CLSPN XRCC3 TNF NEK2 PRKAG1 FHL1 SOX4 TTK AURKB TGFB1 GTSE1 TSPYL2 CDKN2C FBXO5 NOS3 CCNA2 CDC6 CEP131 AK1 DLGAP5 PSRC1 CCNF CDC20 UBE2C TACC3 BRCA1 JUNB CCNB1 MAD1 INHBA CCNB2 DCLRE1B PLK1 CKS2 BUB1B
10564	regulation of cell cycle process	1.228e-05	0.0010699	23/446 5.1%	303/16162 1.8%	CEP131 CDC6 XRCC3 TNF NEK2 DLGAP5 FHL1 PSRC1 CCNF SOX4 TTK CDC20 AURKB UBE2C BRCA1 GTSE1 TGFB1 CCNB1 MAD1 PLK1 BUB1B FBXO5 CCNA2
51128	regulation of cellular component organization	0.0014174	0.038703	51/446 11.4%	1203/16162 7.4%	XRCC3 S100A8 TRPV2 S100A9 GNA12 TTK AURKB TGFB1 S1PR1 CDC6 CARP CCNF ELL3 UBE2C ECT2 FARP2 MAD1 ALOX15 SH3KBP1 CAMK1 PLA2G6 BUB1B TGFB1I1 STMN1 COL1A1 PMP22 CCL3 TNF NEK2 ELN GPRC5B HJURP AVIL FBXO5 SKA1 THBS2 SYNPO CKAP2 SELP CEP131 NES DLGAP5 PSRC1 DPYSL3 CDC20 RACGAP1 BRCA1 LRRC16A CCNB1 PLK1 CENPV
60341	regulation of cellular localization	0.00040947	0.016201	34/446 7.6%	664/16162 4.1%	CCL3 TNF ADORA2B NEK2 NNAT SOX4 TNFSF14 TLR4 TGFB1 SPC25 TMEM173 ADAM8 RHBDF2 CARP SERGEF CEP131 TONSL RPH3AL CLIC2 RACGAP1 TACC3 ECT2 FLNA CCNB1 MAD1 INHBA SSTR5 UNC13D STXBP5 DACT3 CAMK1 PLA2G6 MARCKS BMP6
46605	regulation of centrosome cycle	0.00043089	0.016599	5/446 1.1%	24/16162 0.1%	CEP131 XRCC3 NEK2 CCNF BRCA1
10824	regulation of centrosome duplication	0.001951	0.047863	4/446 0.8%	20/16162 0.1%	CEP131 XRCC3 CCNF BRCA1
51983	regulation of chromosome segregation	4.4217e-07	6.4716e-05	8/446 1.7%	27/16162 0.1%	CCNB1 MAD1 KIF2C CDC6 NEK2 AURKB RACGAP1 ECT2
32465	regulation of cytokinesis	0.0017585	0.044071	6/446 1.3%	47/16162 0.2%	CDC6 SSTR5 CENPV AURKB RACGAP1 ECT2
51493	regulation of cytoskeleton organization	2.4891e-05	0.0018974	22/446 4.9%	295/16162 1.8%	CKAP2 CEP131 XRCC3 NES S100A8 NEK2 PSRC1 CCNF S100A9 ELN AURKB RACGAP1 ECT2 BRCA1 LRRC16A CCNB1 ALOX15 S1PR1 AVIL SKA1 STMN1 SYNPO
32844	regulation of homeostatic process	0.0020599	0.049587	16/446 3.5%	256/16162 1.5%	SLC27A1 YPEL1 CCL3 TNF LTBP3 FHL1 CXCR2 CLIC2 UBE2C GJA5 TGFB1 ADA INHBA S1PR1 ADAM8 UBE2S
50727	regulation of inflammatory response	0.0012559	0.035348	15/446 3.3%	221/16162 1.3%	CCL3 TNF ADORA2B S100A8 S100A9 DUSP10 TLR4 GPRC5B ADA S100A12 GPX2 ALOX5AP PLA2G2A BCL6 ADAM8
2694	regulation of leukocyte activation	0.00022223	0.010988	23/446 5.1%	366/16162 2.2%	HLA-DQB1 IL27RA NFKBID ADORA2B CD247 MZB1 TNFSF14 MUM1 TLR4 NFAM1 PNP ADA TGFB1 INHBA LAT CD86 UNC13D BLOC1S3 HLX MAP3K8 TICAM1 BCL6 ADAM8
51249	regulation of lymphocyte activation	0.00025129	0.011699	21/446 4.7%	322/16162 1.9%	HLA-DQB1 IL27RA NFKBID CD247 MZB1 TNFSF14 MUM1 TLR4 NFAM1 PNP TGFB1 ADA INHBA LAT CD86 BLOC1S3 HLX MAP3K8 TICAM1 BCL6 ADAM8
45619	regulation of lymphocyte differentiation	0.0013056	0.036468	10/446 2.2%	115/16162 0.7%	INHBA CD86 NFKBID HLX MUM1 BCL6 NFAM1 ADAM8 PNP ADA
70507	regulation of microtubule cytoskeleton organization	1.224e-06	0.00015443	13/446 2.9%	91/16162 0.5%	CKAP2 CCNB1 CEP131 XRCC3 NEK2 PSRC1 CCNF SKA1 AURKB STMN1 RACGAP1 ECT2 BRCA1
31110	regulation of microtubule polymerization or depolymerization	0.0015699	0.040453	6/446 1.3%	46/16162 0.2%	CKAP2 CCNB1 PSRC1 SKA1 AURKB STMN1
32886	regulation of microtubule-based process	1.7776e-06	0.0001971	14/446 3.1%	109/16162 0.6%	CKAP2 CEP131 XRCC3 NEK2 PSRC1 CCNF AURKB RACGAP1 TACC3 ECT2 BRCA1 CCNB1 STMN1 SKA1
7088	regulation of mitosis	7.3507e-05	0.0045587	11/446 2.4%	97/16162 0.6%	MAD1 CDC6 TNF NEK2 PLK1 DLGAP5 BUB1B TTK FBXO5 CDC20 UBE2C
7346	regulation of mitotic cell cycle	0.00064435	0.022679	19/446 4.2%	298/16162 1.8%	CDC6 CLSPN TNF NEK2 FHL1 DLGAP5 PSRC1 SOX4 TTK CDC20 UBE2C GTSE1 TGFB1 CCNB1 MAD1 PLK1 BUB1B FBXO5 CCNA2
30071	regulation of mitotic metaphase/anaphase transition	1.3686e-06	0.00016154	9/446 2.0%	41/16162 0.2%	MAD1 CDC6 PLK1 DLGAP5 BUB1B TTK FBXO5 CDC20 UBE2C
51783	regulation of nuclear division	7.3507e-05	0.0045587	11/446 2.4%	97/16162 0.6%	MAD1 CDC6 TNF NEK2 PLK1 DLGAP5 BUB1B TTK FBXO5 CDC20 UBE2C
33043	regulation of organelle organization	6.4998e-06	0.00062586	35/446 7.8%	562/16162 3.4%	XRCC3 TNF S100A8 NEK2 S100A9 ELN TTK AURKB TGFB1 S1PR1 AVIL FBXO5 SKA1 SYNPO CKAP2 CDC6 CEP131 NES DLGAP5 PSRC1 CCNF CDC20 RACGAP1 UBE2C ECT2 BRCA1 LRRC16A CCNB1 MAD1 ALOX15 PLK1 CENPV BUB1B PLA2G6 STMN1
32880	regulation of protein localization	0.00043098	0.016599	24/446 5.3%	408/16162 2.5%	RHBDF2 CARP CEP131 SERGEF CCL3 TNF TONSL NEK2 NNAT RPH3AL SOX4 TNFSF14 TLR4 RACGAP1 TACC3 ECT2 FLNA TGFB1 CCNB1 TMEM173 DACT3 CAMK1 ADAM8 BMP6
51223	regulation of protein transport	0.00088273	0.027142	20/446 4.4%	330/16162 2.0%	RHBDF2 CARP CEP131 SERGEF CCL3 TNF TONSL RPH3AL SOX4 TNFSF14 TLR4 TACC3 ECT2 FLNA TGFB1 TMEM173 DACT3 CAMK1 ADAM8 BMP6
30162	regulation of proteolysis	0.00034096	0.01434	14/446 3.1%	174/16162 1.0%	FHIT TNF CST6 PLK1 SERPINB8 LTBP4 GNA12 CSTB FBXO5 CAP1 ADAM8 SERPINH1 TIMP1 PLAUR
32101	regulation of response to external stimulus	0.0011071	0.031649	23/446 5.1%	411/16162 2.5%	SELP CCL3 TNF ADORA2B S100A8 S100A9 DUSP10 TNFSF14 CXCR2 TLR4 GPRC5B ADA TGFB1 S100A12 PLAUR GPX2 S1PR1 STXBP5 ALOX5AP PLA2G2A BCL6 NOS3 ADAM8
10993	regulation of ubiquitin homeostasis	0.00075986	0.024177	2/446 0.4%	2/16162 0.0%	UBE2C UBE2S
9620	response to fungus	4.8514e-05	0.0031235	7/446 1.5%	36/16162 0.2%	CD86 S100A8 NCF1 S100A9 TLR4 TGFB1 S100A12
42542	response to hydrogen peroxide	0.00090721	0.027662	9/446 2.0%	91/16162 0.5%	PXDN IL18BP GPX3 PRDX2 HP COL1A1 ECT2 HBB ADA
10035	response to inorganic substance	0.0013212	0.036622	21/446 4.7%	366/16162 2.2%	PXDN S100A8 DTYMK S100A9 HP PRDX2 ECT2 KCNMB1 JUNB ADA TK1 CCNB1 CD86 ALOX15 IL18BP ALOX5AP GPX3 COL1A1 HBB FANCC BMP6
50896	response to stimulus	0.00081287	0.025206	174/446 39.0%	5162/16162 31.9%	KIFC1 XRCC3 S100A8 DTYMK S100A9 GNA12 TNFSF14 TLR4 AURKB TNFSF12 PNP CITED4 TGFB1 MUTYH S1PR1 DDX11 LILRA2 CSF3R IGLL1 ADAM8 CCNA2 CARP NCF1 NEIL3 RELB PIM2 RNASEH2A TACC3 JUNB PLAUR DCLRE1B UNC13D CST6 CSTB PLA2G2A HSPB2 COL1A2 WFDC1 TGFB1I1 STMN1 COL1A1 MFAP4 IL1R2 KIF4A CCL3 NFKBID ADORA2B DUSP10 SOX4 MUM1 SERPINH1 CCL4 KCNMB1 ADA MANF TK1 TIMP1 PROCR POLE2 BLOC1S3 RECQL4 MAFF HCN2 MKI67 DRC1 …
6950	response to stress	1.971e-08	5.1513e-06	128/446 28.6%	2929/16162 18.1%	KIFC1 XRCC3 S100A8 GNA12 S100A9 TLR4 TGFB1 MUTYH LILRA2 DDX11 CSF3R ADAM8 CCNA2 CARP NCF1 NEIL3 TACC3 RNASEH2A PLAUR UNC13D DCLRE1B COL1A2 HSPB2 PLA2G2A COL1A1 TGFB1I1 CCL3 KIF4A ADORA2B NFKBID DUSP10 SOX4 MUM1 CCL4 SERPINH1 MANF ADA KCNMB1 TIMP1 POLE2 PROCR BLOC1S3 RECQL4 MAFF MKI67 DRC1 TREX2 CD300C BRCA1 DAGLB S100A12 LAT PLK1 SCARA3 CHAF1B DNAJB5 BMP6 KIF22 CLSPN SLC27A1 PXDN IL27RA LXN TRPV2…
9611	response to wounding	2.8639e-06	0.00029108	55/446 12.3%	1045/16162 6.4%	KIFC1 KIF22 S100A8 LXN GNA12 S100A9 GJA1 HP TLR4 CXCR2 TGFB1 KIF2C TICAM1 NOS3 CAP1 ADAM8 NCF1 NFAM1 FLNA PLAUR NCR3 CD84 ALOX15 UNC13D COL1A2 COL1A1 TREM1 CCL3 KIF4A TNF NFKBID PF4 CCL4 KCNMB1 TIMP1 ANXA8 PROCR BLOC1S3 ALOX5AP BCL6 UCK2 HBB ACTB SELP MAFF DPYSL3 RACGAP1 DAGLB S100A12 LRRC16A CCNB1 SLC16A3 VWF LAT BMP6
3284	septum primum development	0.00020028	0.010178	3/446 0.6%	5/16162 0.0%	SOX4 WHSC1 GJA5
819	sister chromatid segregation	2.5021e-07	3.9805e-05	11/446 2.4%	55/16162 0.3%	CCNB1 KIFC1 NCAPH DDX11 NCAPG NEK2 PLK1 DLGAP5 PSRC1 PAPD7 NCAPD3
3376	sphingolipid signaling pathway	0.00067255	0.022999	3/446 0.6%	7/16162 0.0%	S1PR2 SPNS2 S1PR1
71173	spindle assembly checkpoint	0.0002103	0.010541	6/446 1.3%	32/16162 0.1%	MAD1 PLK1 BUB1B TTK CDC20 UBE2C
31577	spindle checkpoint	7.4606e-06	0.00069995	8/446 1.7%	38/16162 0.2%	CCNB1 MAD1 PLK1 BUB1B TTK CDC20 AURKB UBE2C
7051	spindle organization	3.5679e-07	5.4396e-05	13/446 2.9%	82/16162 0.5%	SPC25 PRC1 NEK2 CKS2 BUB1B TTK FBXO5 AURKB STMN1 RACGAP1 UBE2C TACC3 FLNA
42060	wound healing	0.00015979	0.0084733	33/446 7.3%	605/16162 3.7%	KIFC1 KIF22 KIF4A S100A8 GNA12 PF4 TGFB1 KCNMB1 TIMP1 KIF2C ANXA8 PROCR BLOC1S3 NOS3 CAP1 HBB ACTB MAFF SELP RACGAP1 FLNA DAGLB PLAUR LRRC16A CD84 SLC16A3 CCNB1 VWF LAT ALOX15 COL1A2 COL1A1 TREM1

## Sheet: S5. GO molecular function up
Table S5. List of overrepresented GO terms related with 'molecular function' for up-regulated genes in infected liver tissue.
GO	Process	p-value	corr p-value	cluster freq	total freq	genes
5515	protein binding	1.1644e-06	0.00091053	284/440 64.5%	8343/15607 53.4%	KIFC2 RPP38 KIFC1 FHIT XRCC3 PPP1R26 S100A8 LTBP3 LTBP4 S100A9 AURKB CITED4 S1PR2 CDCA8 S1PR1 DDX11 H2AFV INCENP MAP3K8 HTRA3 ADAM8 CCNA2 CDCA4 S100A1 PLD3 VANGL1 NCF1 PIM1 USHBP1 DEPDC1 NCAPD3 PLAUR FARP2 UNC13D DCLRE1B TAGLN KRT16 FBXL8 CAMK1 TGFB1I1 PMP22 ORAI2 IL1R2 TPPP3 KIF4A CRELD2 NFKBID NEK2 ELN SERPINH1 MANF ADA TK1 PROCR FBXO5 SKA1 FCHO1 RHBDF2 MKI67 TREX2 CDC20 COL16A1 CSRP3 TNNI2 S10…
8092	cytoskeletal protein binding	1.8484e-05	0.0072273	41/440 9.3%	726/15607 4.6%	KIFC2 TPPP3 KIFC1 KIF22 KIF4A PRC1 S100A8 ACTR3B DIAPH3 B9D2 S100A9 FHL3 KIF2C ANXA8 AVIL NOS3 CNN1 NCKIPSD LMOD1 CAP1 SKA1 SYNPO ACTB MICALL2 CARP PSRC1 RPH3AL RACGAP1 CSRP3 BRCA1 FLNA TNNI2 FARP2 TAGLN MAP1S PLK1 MARCKS STMN1 MYO19 PARVB KIF20A
15631	tubulin binding	7.1533e-05	0.018646	18/440 4.0%	225/15607 1.4%	KIFC2 KIFC1 TPPP3 KIF22 KIF4A PRC1 S100A8 PSRC1 B9D2 S100A9 RACGAP1 BRCA1 KIF2C MAP1S PLK1 STMN1 SKA1 KIF20A
8017	microtubule binding	0.00020175	0.033368	14/440 3.1%	162/15607 1.0%	KIFC2 KIFC1 KIF22 KIF4A PRC1 S100A8 S100A9 PSRC1 RACGAP1 KIF2C MAP1S PLK1 SKA1 KIF20A
50544	arachidonic acid binding	0.00021335	0.033368	3/440 0.6%	5/15607 0.0%	S100A8 ALOX5AP S100A9

## Sheet: S6. GO cellular component up
Table S6. List of overrepresented GO terms related with 'cellular component' for up-regulated genes in infected liver tissue.
GO	Process	p-value	corr p-value	cluster freq	total freq	genes
5721	centromeric heterochromatin	0.0028927	0.025552	3/477 0.6%	11/17344 0.0%	INCENP LRWD1 NCAPD3
5813	centrosome	0.00035312	0.0048087	23/477 4.8%	379/17344 2.1%	CKAP2 CEP131 DYNC1LI2 NEK2 DLGAP5 B9D2 SGOL1 CCNF FTCD CDC20 TACC3 CCNB1 MAD1 CCHCR1 CCNB2 TSPYL2 DCLRE1B PROCR WRAP73 NCAPG PLK1 MARCKS WDR34
10369	chromocenter	0.00015987	0.0027415	4/477 0.8%	11/17344 0.0%	CDCA8 OIP5 INCENP AURKB
44427	chromosomal part	1.3123e-11	1.2152e-09	48/477 10.0%	585/17344 3.3%	KIF22 XRCC3 NEK2 MUM1 AURKB SPC25 KIF2C NCAPH CDCA8 POLE2 DDX11 H2AFV CENPA HJURP NCAPG SMARCD3 OIP5 MIS18A INCENP SKA1 ASF1B LRWD1 ACTB MKI67 TONSL CENPP LEPREL4 SGOL1 CENPK FLNA NCAPD3 JUNB CENPH RAD51 CCNB1 MAD1 HIST1H1T DCLRE1B PLK1 TELO2 CENPV CENPW BUB1B CENPT HIST1H2AK HIST1H2AJ ZRANB3 CHAF1B
5694	chromosome	8.8402e-12	1.2152e-09	53/477 11.1%	683/17344 3.9%	KIF22 XRCC3 AURKB KIF2C CDCA8 DDX11 H2AFV SMARCD3 OIP5 INCENP MIS18A CDCA2 LRWD1 SGOL1 LEPREL4 JUNB NCAPD3 FLNA RAD51 MAD1 HIST1H1T DCLRE1B FANCD2 TELO2 BUB1B KIF4A NEK2 MUM1 SPC25 NCAPH POLE2 NCAPG HJURP CENPA SKA1 ASF1B ACTB MKI67 TONSL CENPP WHSC1 CENPK BRCA1 CENPH CCNB1 PLK1 CENPV CENPW CENPT HIST1H2AK HIST1H2AJ ZRANB3 CHAF1B
775	chromosome centromeric region	8.8287e-14	4.0877e-11	26/477 5.4%	153/17344 0.8%	KIF22 NEK2 AURKB KIF2C SPC25 CDCA8 OIP5 HJURP CENPA MIS18A INCENP SKA1 LRWD1 MKI67 SGOL1 CENPP CENPK NCAPD3 CENPH CCNB1 MAD1 PLK1 CENPV CENPW BUB1B CENPT
32133	chromosome passenger complex	0.0043653	0.035459	2/477 0.4%	4/17344 0.0%	CDCA8 AURKB
5584	collagen type I	0.00075483	0.0091756	2/477 0.4%	2/17344 0.0%	COL1A2 COL1A1
793	condensed chromosome	9.7717e-13	2.2622e-10	26/477 5.4%	169/17344 0.9%	NEK2 AURKB KIF2C SPC25 NCAPH NCAPG HJURP CENPA INCENP SKA1 MKI67 SGOL1 LEPREL4 CENPK NCAPD3 RAD51 CENPH CCNB1 MAD1 HIST1H1T PLK1 FANCD2 CENPV CENPW BUB1B CENPT
779	condensed chromosome centromeric region	2.4146e-11	1.8633e-09	18/477 3.7%	88/17344 0.5%	NEK2 SGOL1 AURKB CENPK CENPH CCNB1 KIF2C MAD1 SPC25 CENPA PLK1 HJURP INCENP CENPV CENPW BUB1B CENPT SKA1
777	condensed chromosome kinetochore	1.039e-10	4.8107e-09	17/477 3.5%	84/17344 0.4%	NEK2 SGOL1 CENPK CENPH CCNB1 KIF2C MAD1 SPC25 PLK1 HJURP CENPA INCENP CENPV CENPW BUB1B CENPT SKA1
794	condensed nuclear chromosome	4.0803e-07	1.3494e-05	12/477 2.5%	70/17344 0.4%	CCNB1 HIST1H1T CENPA NEK2 PLK1 INCENP LEPREL4 SGOL1 BUB1B AURKB NCAPD3 RAD51
780	condensed nuclear chromosome centromeric region	1.044e-06	3.2225e-05	6/477 1.2%	14/17344 0.0%	CCNB1 CENPA PLK1 SGOL1 BUB1B AURKB
778	condensed nuclear chromosome kinetochore	1.8514e-05	0.00047622	4/477 0.8%	7/17344 0.0%	CCNB1 CENPA PLK1 BUB1B
796	condensin complex	0.00038862	0.0049981	3/477 0.6%	6/17344 0.0%	NCAPH NCAPG NCAPD3
5737	cytoplasm	0.00018797	0.003001	303/477 63.5%	9625/17344 55.4%	KIFC2 KIFC1 FHIT XRCC3 DYNC1LI2 S100A8 S100A9 AURKB CITED4 CDCA8 S1PR1 INCENP CH25H MIS18A MAP3K8 CDCA2 ADAM8 SAYSD1 CCNA2 S100A1 PLD3 NCF1 LYRM4 PLD4 PIM1 TMEM132A PLAUR FARP2 UNC13D DCLRE1B TAGLN PLA2G2A CAMK1 TGFB1I1 PMP22 TPPP3 TPST2 KIF4A CRELD2 NEK2 GSDMB ELN DUSP10 CACNB1 SERPINH1 MANF ADA TK1 LPCAT1 PROCR FBXO5 SKA1 RECQL4 RHBDF2 MKI67 CDC20 COL16A1 CSRP3 DAGLB TNNI2 S100A12 NOTCH3 METTL1…
60205	cytoplasmic membrane-bounded vesicle lumen	0.0048584	0.03749	7/477 1.4%	76/17344 0.4%	VWF PF4 HP HBB ADA TGFB1 TIMP1
44444	cytoplasmic part	6.6064e-05	0.0013234	240/477 50.3%	7223/17344 41.6%	KIFC1 FHIT XRCC3 DYNC1LI2 S100A8 S100A9 AURKB CDCA8 S1PR1 INCENP CH25H MAP3K8 ADAM8 SAYSD1 S100A1 PLD3 NCF1 LYRM4 PLD4 TMEM132A PLAUR FARP2 UNC13D DCLRE1B PLA2G2A PMP22 TPST2 KIF4A CRELD2 NEK2 ELN DUSP10 CACNB1 SERPINH1 MANF ADA TK1 PROCR LPCAT1 FBXO5 SKA1 RHBDF2 CDC20 COL16A1 CSRP3 DAGLB TNNI2 S100A12 NOTCH3 METTL12 SYTL2 MARCKS SLC27A1 PXDN TRPV2 GJA1 RTN1 GTSE1 CKB GPX2 SRPX ST6GALNAC4 TICAM1 …
44430	cytoskeletal part	8.561e-09	3.049e-07	72/477 15.0%	1302/17344 7.5%	KIFC2 KIFC1 KIF22 DYNC1LI2 PRC1 TTK AURKB TTLL1 GTSE1 FAM83D KIF2C CCHCR1 CDCA8 KRT80 DDX11 INCENP NCKIPSD CAP1 ADAM8 LRWD1 WDR34 CDC6 SGOL1 RELB CCNF TACC3 FLNA RAD51 MAD1 DCLRE1B KRT16 BUB1B STMN1 TPPP3 KIF4A NEK2 B9D2 FHL3 MYL9 TSPYL2 KRT5 PROCR NCAPG FBXO5 SKA1 SYNPO ACTB CKAP2 CEP131 NES DLGAP5 PSRC1 FTCD DPYSL3 CDC20 RACGAP1 HID1 BRCA1 TNNI2 LRRC16A CCNB1 CCNB2 NUP62 MAP1S WRAP73 PLK1 WDR62…
5856	cytoskeleton	3.6718e-11	2.4286e-09	98/477 20.5%	1817/17344 10.4%	KIFC2 KIFC1 KIF22 DYNC1LI2 PRC1 S100A8 S100A9 TTK AURKB PNP TTLL1 RELL1 GTSE1 FRMD1 FAM83D KIF2C CCHCR1 CDCA8 KRT80 DDX11 INCENP NOS3 NCKIPSD LMOD1 CAP1 ADAM8 LRWD1 WDR34 CDC6 SGOL1 CCNF RELB TACC3 FLNA RSPH9 RAD51 FARP2 MAD1 DCLRE1B CST6 KRT16 SH3KBP1 BUB1B TGFB1I1 STMN1 PARVB TPPP3 KIF4A C17ORF70 ACTR3B NEK2 B9D2 FHL3 FHL2 MYL9 NCAPH TSPYL2 KRT5 PROCR NCAPG AVIL FBXO5 CNN1 SKA1 SYNPO ACTB CKAP2…
5829	cytosol	1.4938e-06	4.3228e-05	111/477 23.2%	2630/17344 15.1%	FHIT DYNC1LI2 S100A8 CRABP1 S100A9 DTYMK AURKB PNP CDCA8 CDKN2C CH25H INCENP MAP3K8 CARP NCF1 RELB SGOL1 FARP2 MAD1 PI4K2A HSPB2 STMN1 CCL3 KIF4A SRM NEK2 B9D2 DIAPH3 MUM1 ADA TK1 MYL9 SPC25 BLOC1S3 FBXO5 GALE RPL10A SKA1 AK1 SMG7 CDC20 TNNI2 S100A12 NOTCH3 PLK1 RPL37A FABP6 DNAJB5 KIF22 PRKAG1 UCHL1 PRDX2 CKB GPX2 KIF2C ACOT7 TICAM1 NOS3 RHOD CAP1 LMOD1 NCKIPSD FANCC NT5C CDC6 NOL3 PALD1 CBR3 UB…
70382	exocytic vesicle	0.0043653	0.035459	2/477 0.4%	4/17344 0.0%	UNC13D SYTL2
31012	extracellular matrix	0.00079617	0.0091756	23/477 4.8%	402/17344 2.3%	PXDN LTBP3 LUM LTBP4 ELN EFEMP1 MMP19 COL16A1 TGFB1 TIMP1 VWF FBLN1 FBLN2 KAZALD1 COL6A3 COL1A2 SCARA3 COL1A1 VWA1 MFAP4 THBS2 ADAMTS2 SPON1
65010	extracellular membrane-bounded organelle	0.0013234	0.013616	90/477 18.8%	2409/17344 13.8%	FHIT RARRES1 S100A8 LTBP3 LXN PRKAG1 LTBP4 CRABP2 S100A9 UCHL1 FAM209A GJA1 HP PRDX2 PNP CKB GPX2 SLC1A5 ACOT7 SLC2A3 ARL15 GPX3 ROBO4 CHST14 IGLL1 SEMA3B CAP1 VWA1 NT5C PLD3 PIK3IP1 FLNA ALDH3B1 PLAUR CD84 CD86 LYNX1 IL18BP CST6 KRT16 CSTB COL1A2 STMN1 MFAP4 AMY1A TPST2 TPPP3 LUM GPRC5B SERPINH1 TIMP1 ISLR ADIRF KRT5 PROCR C12ORF10 COL6A3 GALE RPL10A SLC39A4 HBB ACTB SELP PLP2 PLA2G15 AK1 DRC1 E…
43230	extracellular organelle	0.0013234	0.013616	90/477 18.8%	2409/17344 13.8%	FHIT RARRES1 S100A8 LTBP3 LXN PRKAG1 LTBP4 CRABP2 S100A9 UCHL1 FAM209A GJA1 HP PRDX2 PNP CKB GPX2 SLC1A5 ACOT7 SLC2A3 ARL15 GPX3 ROBO4 CHST14 IGLL1 SEMA3B CAP1 VWA1 NT5C PLD3 PIK3IP1 FLNA ALDH3B1 PLAUR CD84 CD86 LYNX1 IL18BP CST6 KRT16 CSTB COL1A2 STMN1 MFAP4 AMY1A TPST2 TPPP3 LUM GPRC5B SERPINH1 TIMP1 ISLR ADIRF KRT5 PROCR C12ORF10 COL6A3 GALE RPL10A SLC39A4 HBB ACTB SELP PLP2 PLA2G15 AK1 DRC1 E…
5576	extracellular region	0.0022595	0.021794	141/477 29.5%	4141/17344 23.8%	FHIT RARRES1 S100A8 LTBP3 LTBP4 CRABP2 S100A9 FAM209A TNFSF14 TNFSF12 DLK1 AURKB PNP TGFB1 CDCA8 SLC2A3 ARL15 ROBO4 CSF3R IGLL1 HTRA3 SPON1 PLD3 SCUBE2 PIK3IP1 PLAUR LYNX1 CST6 C15ORF61 KRT16 PI4K2A CSTB COL1A2 PLA2G2A WFDC1 COL1A1 STMN1 MFAP4 ADAMTS2 IL1R2 TPPP3 TPST2 CCL3 CRELD2 NEK2 ELN CCL4 SERPINH1 MANF ADA TIMP1 FOLR2 PROCR C12ORF10 MSLN GALE RPL10A PLTP AK1 DRC1 EFEMP1 SLAMF6 CCER2 COL16A1…
44421	extracellular region part	6.8601e-05	0.0013234	127/477 26.6%	3374/17344 19.4%	FHIT RARRES1 S100A8 LTBP3 LTBP4 CRABP2 S100A9 FAM209A TNFSF14 TNFSF12 DLK1 AURKB PNP TGFB1 CDCA8 SLC2A3 ARL15 ROBO4 IGLL1 SPON1 PLD3 PIK3IP1 PLAUR LYNX1 CST6 KRT16 PI4K2A CSTB COL1A2 PLA2G2A WFDC1 COL1A1 STMN1 MFAP4 ADAMTS2 TPPP3 TPST2 CCL3 CRELD2 NEK2 ELN CCL4 SERPINH1 MANF ADA TIMP1 PROCR C12ORF10 MSLN GALE RPL10A PLTP AK1 EFEMP1 DRC1 SLAMF6 COL16A1 PDZK1IP1 CBLC BEX5 MARCKS RPL37A SCARA3 BMP6 …
5615	extracellular space	0.001243	0.013616	49/477 10.2%	1139/17344 6.5%	PXDN S100A8 LTBP3 LTBP4 S100A9 TNFSF14 HP TNFSF12 DLK1 TGFB1 GPX3 VWA1 SPON1 CBR3 INHBA IL18BP CST6 SERPINB8 CPXM1 COL1A2 PLA2G2A CSTB WFDC1 COL1A1 AMY1A CCL3 CRELD2 TNF LUM PF4 GPRC5B CCL4 SERPINH1 MANF ADA TIMP1 COL6A3 MSLN PLTP ACTB SELP EFEMP1 DPYSL3 FBLN1 AKR1B1 LIPG GDF10 GDF15 BMP6
70062	extracellular vesicular exosome	0.0013234	0.013616	90/477 18.8%	2409/17344 13.8%	FHIT RARRES1 S100A8 LTBP3 LXN PRKAG1 LTBP4 CRABP2 S100A9 UCHL1 FAM209A GJA1 HP PRDX2 PNP CKB GPX2 SLC1A5 ACOT7 SLC2A3 ARL15 GPX3 ROBO4 CHST14 IGLL1 SEMA3B CAP1 VWA1 NT5C PLD3 PIK3IP1 FLNA ALDH3B1 PLAUR CD84 CD86 LYNX1 IL18BP CST6 KRT16 CSTB COL1A2 STMN1 MFAP4 AMY1A TPST2 TPPP3 LUM GPRC5B SERPINH1 TIMP1 ISLR ADIRF KRT5 PROCR C12ORF10 COL6A3 GALE RPL10A SLC39A4 HBB ACTB SELP PLP2 PLA2G15 AK1 DRC1 E…
43240	Fanconi anaemia nuclear complex	0.00033153	0.0046515	4/477 0.8%	13/17344 0.0%	C17ORF70 FANCE FANCF FANCC
1674	female germ cell nucleus	0.0043653	0.035459	2/477 0.4%	4/17344 0.0%	MARCKS NCAPD3
5583	fibrillar collagen	0.0028927	0.025552	3/477 0.6%	11/17344 0.0%	LUM COL1A2 COL1A1
42585	germinal vesicle	0.00075483	0.0091756	2/477 0.4%	2/17344 0.0%	MARCKS NCAPD3
31838	haptoglobin-hemoglobin complex	0.0022232	0.021794	2/477 0.4%	3/17344 0.0%	HP HBB
43231	intracellular membrane-bounded organelle	0.0045563	0.036371	303/477 63.5%	9996/17344 57.6%	RPP38 KIFC1 FHIT XRCC3 PPP1R26 S100A8 S100A9 AURKB CITED4 CDCA8 S1PR1 DDX11 H2AFV INCENP CH25H MIS18A CDCA2 ADAM8 SAYSD1 CCNA2 CDCA4 S100A1 PLD3 NCF1 LYRM4 PLD4 PIM1 TMEM132A DEPDC1 NCAPD3 RSPH9 PLAUR UNC13D DCLRE1B KRT16 PLA2G2A CAMK1 TGFB1I1 PMP22 TPST2 KIF4A CRELD2 NFKBID NEK2 ZNF131 ELN DUSP10 CACNB1 SERPINH1 TAGLN3 MANF ADA LPCAT1 FBXO5 RECQL4 RHBDF2 MKI67 TREX2 CDC20 COL16A1 CSRP3 DAGLB TNN…
43232	intracellular non-membrane-bounded organelle	6.1026e-11	3.1394e-09	146/477 30.6%	3206/17344 18.4%	KIFC2 RPP38 KIFC1 XRCC3 DYNC1LI2 PRC1 S100A8 S100A9 TTK AURKB PNP RELL1 CDCA8 KRT80 DDX11 H2AFV SMARCD3 OIP5 INCENP MIS18A CDCA2 ADAM8 S100A1 CARP SGOL1 RELB ELL3 TACC3 JUNB NCAPD3 RSPH9 FARP2 MAD1 DCLRE1B CST6 KRT16 TELO2 CSTB STMN1 TGFB1I1 TPPP3 KIF4A ACTR3B NEK2 B9D2 MUM1 MYL9 SPC25 POLE2 PROCR FBXO5 RPL10A SKA1 ASF1B CKAP2 MKI67 SMG7 DRC1 ARID3A WHSC1 CDC20 CSRP3 BRCA1 TNNI2 S100A12 NOTCH3 NU…
43229	intracellular organelle	0.0025219	0.023829	332/477 69.6%	11008/17344 63.4%	KIFC2 RPP38 KIFC1 FHIT XRCC3 DYNC1LI2 PPP1R26 S100A8 S100A9 AURKB CITED4 CDCA8 S1PR1 DDX11 H2AFV INCENP CH25H MIS18A CDCA2 ADAM8 SAYSD1 CCNA2 CDCA4 S100A1 PLD3 NCF1 LYRM4 PLD4 PIM1 TMEM132A DEPDC1 NCAPD3 RSPH9 PLAUR FARP2 UNC13D DCLRE1B KRT16 PLA2G2A CAMK1 TGFB1I1 PMP22 TPPP3 TPST2 KIF4A CRELD2 NFKBID NEK2 ZNF131 ELN CACNB1 DUSP10 SERPINH1 TAGLN3 MANF ADA LPCAT1 PROCR FBXO5 SKA1 RECQL4 RHBDF2 MKI…
44446	intracellular organelle part	0.00081252	0.0091756	215/477 45.0%	6591/17344 38.0%	KIFC2 RPP38 KIFC1 XRCC3 DYNC1LI2 AURKB CDCA8 DDX11 H2AFV INCENP CH25H MIS18A ADAM8 SAYSD1 CCNA2 PLD3 LYRM4 PLD4 TMEM132A DEPDC1 NCAPD3 PLAUR DCLRE1B KRT16 PLA2G2A TGFB1I1 PMP22 TPPP3 TPST2 KIF4A NEK2 SERPINH1 ADA PROCR LPCAT1 FBXO5 SKA1 RHBDF2 MKI67 CDC20 COL16A1 DAGLB TNNI2 NOTCH3 SAP130 NUP62 WDR62 MARCKS POP4 CHAF1B CLSPN TCOF1 GJA1 RTN1 TTLL1 GTSE1 ST6GALNAC4 TICAM1 CHST14 FANCE FANCF NOS3 RA…
5871	kinesin complex	0.0029249	0.025552	6/477 1.2%	52/17344 0.2%	KIFC2 KIF2C KIF22 KIFC1 KIF4A KIF20A
776	kinetochore	5.1977e-10	2.1878e-08	18/477 3.7%	105/17344 0.6%	KIF22 NEK2 SGOL1 CENPK CENPH CCNB1 KIF2C MAD1 SPC25 CENPA PLK1 HJURP INCENP CENPV CENPW BUB1B CENPT SKA1
43227	membrane-bounded organelle	0.00015702	0.0027415	340/477 71.2%	11007/17344 63.4%	RPP38 KIFC1 FHIT XRCC3 PPP1R26 RARRES1 S100A8 LTBP3 LTBP4 S100A9 AURKB CITED4 CDCA8 S1PR1 DDX11 H2AFV INCENP CH25H MIS18A CDCA2 IGLL1 ADAM8 SAYSD1 CCNA2 CDCA4 S100A1 PLD3 NCF1 LYRM4 PLD4 PIM1 TMEM132A DEPDC1 PIK3IP1 NCAPD3 RSPH9 PLAUR UNC13D DCLRE1B KRT16 PLA2G2A CAMK1 TGFB1I1 PMP22 TPPP3 TPST2 KIF4A CRELD2 NFKBID NEK2 ELN ZNF131 CACNB1 DUSP10 TAGLN3 SERPINH1 ADA MANF LPCAT1 PROCR FBXO5 RHBDF2 RE…
31988	membrane-bounded vesicle	6.3473e-05	0.0013234	118/477 24.7%	3079/17344 17.7%	FHIT RARRES1 S100A8 LTBP3 LTBP4 S100A9 CRABP2 FAM209A PNP TGFB1 SLC2A3 ARL15 ROBO4 IGLL1 ADAM8 SAYSD1 PLD3 NCF1 PIK3IP1 PLAUR UNC13D LYNX1 CST6 KRT16 PI4K2A CSTB COL1A2 PLA2G2A STMN1 MFAP4 TPPP3 TPST2 SERPINH1 ADA TIMP1 PROCR BLOC1S3 C12ORF10 GALE RPL10A AK1 EFEMP1 DRC1 SPPL2B SLAMF6 PDZK1IP1 CBLC BEX5 RPL37A SYTL2 MARCKS BMP6 LXN PRKAG1 TRPV2 UCHL1 GJA1 PRDX2 HP CKB GPX2 SLC1A5 TMEM173 ACOT7 CD9…
5874	microtubule	0.0061713	0.046841	18/477 3.7%	339/17344 1.9%	KIFC2 KIFC1 TPPP3 KIF22 KIF4A DYNC1LI2 PRC1 NEK2 RACGAP1 HID1 TTLL1 GTSE1 KIF2C MAP1S INCENP SKA1 STMN1 KIF20A
15630	microtubule cytoskeleton	1.1802e-09	4.5536e-08	57/477 11.9%	874/17344 5.0%	KIFC2 KIF22 KIFC1 DYNC1LI2 PRC1 TTK AURKB TTLL1 RELL1 GTSE1 FAM83D CCHCR1 KIF2C CDCA8 DDX11 INCENP LRWD1 WDR34 CDC6 RELB CCNF SGOL1 TACC3 RAD51 MAD1 DCLRE1B BUB1B STMN1 TPPP3 KIF4A NEK2 B9D2 NCAPH TSPYL2 PROCR NCAPG FBXO5 SKA1 CKAP2 CEP131 DLGAP5 PSRC1 FTCD CDC20 RACGAP1 HID1 BRCA1 CCNB1 CCNB2 NUP62 MAP1S WRAP73 PLK1 WDR62 CENPV MARCKS KIF20A
5815	microtubule organizing center	6.7368e-05	0.0013234	29/477 6.0%	480/17344 2.7%	KIFC1 DYNC1LI2 NEK2 B9D2 CCHCR1 TSPYL2 PROCR NCAPG LRWD1 WDR34 CKAP2 CEP131 DLGAP5 RELB CCNF SGOL1 FTCD CDC20 TACC3 BRCA1 RAD51 CCNB1 MAD1 CCNB2 DCLRE1B WRAP73 PLK1 BUB1B MARCKS
30496	midbody	0.00078652	0.0091756	10/477 2.0%	108/17344 0.6%	KIF4A CDCA8 DDX11 NEK2 PLK1 INCENP PSRC1 AURKB RACGAP1 ECT2
43228	non-membrane-bounded organelle	6.1026e-11	3.1394e-09	146/477 30.6%	3206/17344 18.4%	KIFC2 RPP38 KIFC1 XRCC3 DYNC1LI2 PRC1 S100A8 S100A9 TTK AURKB PNP RELL1 CDCA8 KRT80 DDX11 H2AFV SMARCD3 OIP5 INCENP MIS18A CDCA2 ADAM8 S100A1 CARP SGOL1 RELB ELL3 TACC3 JUNB NCAPD3 RSPH9 FARP2 MAD1 DCLRE1B CST6 KRT16 TELO2 CSTB STMN1 TGFB1I1 TPPP3 KIF4A ACTR3B NEK2 B9D2 MUM1 MYL9 SPC25 POLE2 PROCR FBXO5 RPL10A SKA1 ASF1B CKAP2 MKI67 SMG7 DRC1 ARID3A WHSC1 CDC20 CSRP3 BRCA1 TNNI2 S100A12 NOTCH3 NU…
228	nuclear chromosome	0.0001945	0.0030018	22/477 4.6%	340/17344 1.9%	ACTB TONSL NEK2 LEPREL4 SGOL1 MUM1 AURKB NCAPD3 RAD51 CCNB1 HIST1H1T POLE2 DDX11 CENPA SMARCD3 PLK1 INCENP BUB1B ZRANB3 ASF1B LRWD1 CHAF1B
44454	nuclear chromosome part	0.00032983	0.0046515	20/477 4.1%	306/17344 1.7%	ACTB TONSL LEPREL4 SGOL1 MUM1 AURKB NCAPD3 RAD51 CCNB1 POLE2 DDX11 CENPA SMARCD3 PLK1 INCENP BUB1B ZRANB3 ASF1B LRWD1 CHAF1B
152	nuclear ubiquitin ligase complex	0.0027876	0.025552	4/477 0.8%	22/17344 0.1%	BUB1B UBE2C UBE2S BRCA1
43226	organelle	2.7058e-05	0.00065937	366/477 76.7%	11856/17344 68.3%	KIFC2 RPP38 KIFC1 FHIT XRCC3 DYNC1LI2 PPP1R26 RARRES1 S100A8 LTBP3 LTBP4 S100A9 AURKB CITED4 CDCA8 S1PR1 DDX11 H2AFV INCENP CH25H MIS18A CDCA2 IGLL1 ADAM8 SAYSD1 CCNA2 CDCA4 S100A1 PLD3 NCF1 PLD4 LYRM4 PIM1 TMEM132A DEPDC1 PIK3IP1 RSPH9 NCAPD3 FARP2 PLAUR DCLRE1B UNC13D KRT16 PLA2G2A CAMK1 TGFB1I1 PMP22 TPST2 TPPP3 KIF4A CRELD2 NFKBID NEK2 ELN ZNF131 CACNB1 DUSP10 TAGLN3 SERPINH1 ADA MANF LPCAT1 …
44422	organelle part	0.00038056	0.0049981	221/477 46.3%	6722/17344 38.7%	KIFC2 RPP38 KIFC1 XRCC3 DYNC1LI2 AURKB CDCA8 DDX11 H2AFV INCENP CH25H MIS18A ADAM8 SAYSD1 CCNA2 S100A1 PLD3 LYRM4 PLD4 TMEM132A DEPDC1 NCAPD3 RSPH9 PLAUR DCLRE1B KRT16 PLA2G2A TGFB1I1 PMP22 TPPP3 TPST2 KIF4A NEK2 SERPINH1 ADA PROCR LPCAT1 FBXO5 SKA1 RHBDF2 MKI67 CDC20 COL16A1 CSRP3 DAGLB TNNI2 NOTCH3 SAP130 NUP62 WDR62 MARCKS POP4 CHAF1B CLSPN TCOF1 GJA1 RTN1 TTLL1 GTSE1 ST6GALNAC4 TICAM1 CHST14 …
940	outer kinetochore of condensed chromosome	0.00010399	0.001926	4/477 0.8%	10/17344 0.0%	CCNB1 PLK1 BUB1B SKA1
942	outer kinetochore of condensed nuclear chromosome	0.0022232	0.021794	2/477 0.4%	3/17344 0.0%	CCNB1 PLK1
32010	phagolysosome	0.0043653	0.035459	2/477 0.4%	4/17344 0.0%	NCF1 ADAM8
5578	proteinaceous extracellular matrix	0.00023208	0.0034663	23/477 4.8%	368/17344 2.1%	PXDN LTBP3 LUM LTBP4 ELN EFEMP1 MMP19 COL16A1 TGFB1 TIMP1 VWF FBLN1 FBLN2 KAZALD1 COL6A3 COL1A2 SCARA3 COL1A1 VWA1 MFAP4 THBS2 ADAMTS2 SPON1
5819	spindle	1.1022e-11	1.2152e-09	29/477 6.0%	233/17344 1.3%	KIF22 KIFC1 KIF4A PRC1 NEK2 TTK AURKB FAM83D CDCA8 DDX11 INCENP FBXO5 SKA1 CKAP2 CDC6 DLGAP5 PSRC1 SGOL1 CDC20 RACGAP1 CCNB1 MAD1 NUP62 MAP1S PLK1 WDR62 CENPV BUB1B KIF20A
51233	spindle midzone	3.6825e-05	0.00085251	5/477 1.0%	15/17344 0.0%	CDC6 PLK1 CENPV BUB1B RACGAP1
922	spindle pole	3.52e-06	9.5868e-05	13/477 2.7%	100/17344 0.5%	CKAP2 CDC6 PRC1 NEK2 DLGAP5 SGOL1 CDC20 FAM83D CCNB1 DDX11 NUP62 WDR62 PLK1
31982	vesicle	0.00018731	0.003001	118/477 24.7%	3158/17344 18.2%	FHIT RARRES1 S100A8 LTBP3 LTBP4 S100A9 CRABP2 FAM209A PNP TGFB1 SLC2A3 ARL15 ROBO4 IGLL1 ADAM8 SAYSD1 PLD3 NCF1 PIK3IP1 PLAUR UNC13D LYNX1 CST6 KRT16 PI4K2A CSTB COL1A2 PLA2G2A STMN1 MFAP4 TPPP3 TPST2 SERPINH1 ADA TIMP1 PROCR BLOC1S3 C12ORF10 GALE RPL10A AK1 EFEMP1 DRC1 SPPL2B SLAMF6 PDZK1IP1 CBLC BEX5 RPL37A SYTL2 MARCKS BMP6 LXN PRKAG1 TRPV2 UCHL1 GJA1 PRDX2 HP CKB GPX2 SLC1A5 TMEM173 ACOT7 CD9…
31983	vesicle lumen	0.0048584	0.03749	7/477 1.4%	76/17344 0.4%	VWF PF4 HP HBB ADA TGFB1 TIMP1

## Sheet: S7.GO biological processes down
Table S7. List of overrepresented GO terms related with 'biological processes' for down-regulated genes in infected liver tissue.
GO	Process	p-value	corr p-value	cluster freq	total freq	genes
34219	carbohydrate transmembrane transport	0.001793	0.032586	1/29 3.4%	1/16174 0.0%	SLC2A2
71357	cellular response to type I interferon	0.001793	0.032586	1/29 3.4%	1/16174 0.0%	IFIT1
71466	cellular response to xenobiotic stimulus	0.00017212	0.0059954	4/29 13.7%	158/16174 0.9%	CYP4A11 CYP2J2 FMO2 CYP7A1
19221	cytokine-mediated signaling pathway	1.5754e-05	0.00094077	6/29 20.6%	311/16174 1.9%	RPS6KA5 IFIT1 IFI27 STAT4 MX1 GHR
6952	defense response	0.0010544	0.023825	8/29 27.5%	1221/16174 7.5%	DDX58 RPS6KA5 IFIT1 IFIH1 IFIT5 RSAD2 IFI16 MX1
51607	defense response to virus	5.0414e-06	0.00060209	5/29 17.2%	143/16174 0.8%	IFIT1 IFIT5 RSAD2 IFI16 MX1
9595	detection of biotic stimulus	0.00090773	0.021682	2/29 6.8%	25/16174 0.1%	DDX58 IFIH1
9602	detection of symbiont	9.3022e-06	0.00077766	2/29 6.8%	3/16174 0.0%	DDX58 IFIH1
9597	detection of virus	9.3022e-06	0.00077766	2/29 6.8%	3/16174 0.0%	DDX58 IFIH1
19373	epoxygenase P450 pathway	0.00016903	0.0059954	2/29 6.8%	11/16174 0.0%	CYP4A11 CYP2J2
35428	hexose transmembrane transport	0.001793	0.032586	1/29 3.4%	1/16174 0.0%	SLC2A2
43990	histone H2A-S1 phosphorylation	0.001793	0.032586	1/29 3.4%	1/16174 0.0%	RPS6KA5
2252	immune effector process	0.00020688	0.0062722	5/29 17.2%	311/16174 1.9%	IFIT1 IFIT5 RSAD2 IFI16 MX1
6955	immune response	0.00014181	0.0056456	9/29 31.0%	1172/16174 7.2%	DDX58 RPS6KA5 IFIT1 TNFSF10 IFIH1 IFIT5 RSAD2 IFI16 MX1
2376	immune system process	0.00099063	0.023005	10/29 34.4%	1857/16174 11.4%	DDX58 RPS6KA5 IFIT1 TNFSF10 IFIH1 IFIT5 RSAD2 IFI16 MX1 DPP4
23036	initiation of signal transduction	1.5754e-05	0.00094077	6/29 20.6%	311/16174 1.9%	RPS6KA5 IFIT1 IFI27 STAT4 MX1 GHR
45087	innate immune response	2.686e-05	0.0014035	8/29 27.5%	717/16174 4.4%	DDX58 RPS6KA5 IFIT1 IFIH1 IFIT5 RSAD2 IFI16 MX1
1676	long-chain fatty acid metabolic process	0.0017804	0.032586	2/29 6.8%	35/16174 0.2%	CYP4A11 CYP2J2
51704	multi-organism process	1.906e-05	0.0010623	9/29 31.0%	907/16174 5.6%	DDX58 IFIT1 IFIH1 IFIT5 RSAD2 IFI44 IFI16 MX1 CMPK2
1818	negative regulation of cytokine production	0.0018878	0.032879	3/29 10.3%	138/16174 0.8%	DDX58 RPS6KA5 IFIH1
32480	negative regulation of type I interferon	0.0018831	0.032879	2/29 6.8%	36/16174 0.2%	DDX58 IFIH1
45071	negative regulation of viral genome replication	6.5632e-07	0.00022711	4/29 13.7%	39/16174 0.2%	IFIT1 RSAD2 IFI16 MX1
48525	negative regulation of viral reproduction	1.5354e-06	0.00032091	4/29 13.7%	48/16174 0.2%	IFIT1 RSAD2 IFI16 MX1
32727	positive regulation of interferon-alpha production	0.00013845	0.0056456	2/29 6.8%	10/16174 0.0%	DDX58 IFIH1
32728	positive regulation of interferon-beta production	0.00063824	0.016677	2/29 6.8%	21/16174 0.1%	DDX58 IFIH1
34157	positive regulation of toll-like receptor 7 signalling pathway	0.001793	0.032586	1/29 3.4%	1/16174 0.0%	RSAD2
34165	positive regulation of toll-like receptor 9 signalling pathway	0.001793	0.032586	1/29 3.4%	1/16174 0.0%	RSAD2
32481	positive regulation of type I interferon	0.00032087	0.0089524	3/29 10.3%	75/16174 0.4%	DDX58 IFIH1 IFI16
50691	regulation of defense response to virus	0.00090773	0.021682	2/29 6.8%	25/16174 0.1%	DDX58 IFIT1
32647	regulation of interferon-alpha production	0.00032126	0.0089524	2/29 6.8%	15/16174 0.0%	DDX58 IFIH1
32648	regulation of interferon-beta production	0.0015835	0.032586	2/29 6.8%	33/16174 0.2%	DDX58 IFIH1
34155	regulation of toll-like receptor 7 signaling	0.001793	0.032586	1/29 3.4%	1/16174 0.0%	RSAD2
32479	regulation of type I interferon production	0.00088316	0.021682	3/29 10.3%	106/16174 0.6%	DDX58 IFIH1 IFI16
34344	regulation of type III interferon production	9.3022e-06	0.00077766	2/29 6.8%	3/16174 0.0%	DDX58 IFIH1
45069	regulation of viral genome replication	2.8698e-06	0.00047982	4/29 13.7%	56/16174 0.3%	IFIT1 RSAD2 IFI16 MX1
50792	regulation of viral reproduction	0.00011404	0.0050177	4/29 13.7%	142/16174 0.8%	IFIT1 RSAD2 IFI16 MX1
9607	response to biotic stimulus	4.9721e-06	0.00060209	9/29 31.0%	768/16174 4.7%	DDX58 IFIT1 IFIH1 IFIT5 RSAD2 IFI44 IFI16 MX1 CMPK2
42221	response to chemical stimulus	0.00063834	0.016677	13/29 44.8%	2857/16174 17.6%	RTP3 CYP2J2 MET CMPK2 DDX58 CYP4A11 IFIT1 TNFSF10 CYP7A1 FMO2 MX1 DPP4 GHR
43330	response to exogenous dsRNA	0.0023211	0.039601	2/29 6.8%	40/16174 0.2%	DDX58 IFIT1
51707	response to other organism	8.1498e-07	0.00022711	9/29 31.0%	617/16174 3.8%	DDX58 IFIT1 IFIH1 IFIT5 RSAD2 IFI44 IFI16 MX1 CMPK2
50896	response to stimulus	0.00020755	0.0062722	19/29 65.5%	5165/16174 31.9%	RTP3 IFIH1 CYP2J2 MET RSAD2 IFI44 IFI16 CMPK2 DDX58 RPS6KA5 CYP4A11 IFIT1 TNFSF10 IFIT5 CYP7A1 FMO2 MX1 DPP4 GHR
9608	response to symbiont	3.0938e-05	0.0014369	2/29 6.8%	5/16174 0.0%	DDX58 IFIH1
34340	response to type I interferon	3.0938e-05	0.0014369	2/29 6.8%	5/16174 0.0%	IFIT1 MX1
9615	response to virus	8.3257e-09	6.9603e-06	8/29 27.5%	246/16174 1.5%	DDX58 IFIT1 IFIH1 IFIT5 RSAD2 IFI44 IFI16 MX1
9410	response to xenobiotic stimulus	0.00018501	0.0061867	4/29 13.7%	161/16174 0.9%	CYP4A11 CYP2J2 FMO2 CYP7A1
23038	signal initiation by diffusible mediator	1.5754e-05	0.00094077	6/29 20.6%	311/16174 1.9%	RPS6KA5 IFIT1 IFI27 STAT4 MX1 GHR
23049	signal initiation by protein/peptide mediator	1.5754e-05	0.00094077	6/29 20.6%	311/16174 1.9%	RPS6KA5 IFIT1 IFI27 STAT4 MX1 GHR
60337	type I interferon-mediated signaling pathway	0.00021007	0.0062722	3/29 10.3%	65/16174 0.4%	IFIT1 IFI27 MX1
6805	xenobiotic metabolic process	0.00016797	0.0059954	4/29 13.7%	157/16174 0.9%	CYP4A11 CYP2J2 FMO2 CYP7A1

## Sheet: S8. GO molecular function down
Table S8. List of overrepresented GO terms related with 'molecular function' for down-regulated genes in infected liver tissue.
GO	Process	p-value	corr p-value	cluster freq	total freq	genes
18685	alkane 1-monooxygenase activity	0.0086151	0.048126	1/27 3.7%	5/15618 0.0%	CYP4A11
8405	arachidonic acid 11 12-epoxygenase activity	0.0017288	0.021226	1/27 3.7%	1/15618 0.0%	CYP2J2
8404	arachidonic acid 14 15-epoxygenase activity	0.0017288	0.021226	1/27 3.7%	1/15618 0.0%	CYP2J2
8392	arachidonic acid epoxygenase activity	1.7232e-05	0.0010488	2/27 7.4%	4/15618 0.0%	CYP4A11 CYP2J2
8391	arachidonic acid monooxygenase activity	1.7232e-05	0.0010488	2/27 7.4%	4/15618 0.0%	CYP4A11 CYP2J2
10340	carboxyl-O-methyltransferase activity	0.0086151	0.048126	1/27 3.7%	5/15618 0.0%	PCMTD1
8123	cholesterol 7-alpha-monooxygenase activity	0.0017288	0.021226	1/27 3.7%	1/15618 0.0%	CYP7A1
4127	cytidylate kinase activity	0.0068978	0.04656	1/27 3.7%	4/15618 0.0%	CMPK2
33300	dehydroascorbic acid transporter activity	0.0051777	0.039942	1/27 3.7%	3/15618 0.0%	SLC2A2
55056	D-glucose transmembrane transporter activity	0.0051777	0.039942	1/27 3.7%	3/15618 0.0%	SLC2A2
3725	double-stranded RNA binding	0.0034829	0.031347	2/27 7.4%	51/15618 0.3%	DDX58 IFIH1
4499	flavin-containing monooxygenase activity	0.0086151	0.048126	1/27 3.7%	5/15618 0.0%	FMO2
4903	growth hormone receptor activity	0.0017288	0.021226	1/27 3.7%	1/15618 0.0%	GHR
20037	heme binding	0.0015206	0.021226	3/27 11.1%	133/15618 0.8%	CYP4A11 CYP2J2 CYP7A1
5008	hepatocyte growth factor receptor activity	0.0017288	0.021226	1/27 3.7%	1/15618 0.0%	MET
5506	iron ion binding	0.0061282	0.045126	3/27 11.1%	218/15618 1.3%	CYP4A11 CYP2J2 CYP7A1
50051	leukotriene-B4 20-monooxygenase activity	0.0068978	0.04656	1/27 3.7%	4/15618 0.0%	CYP4A11
71614	linoleic acid epoxygenase activity	0.0017288	0.021226	1/27 3.7%	1/15618 0.0%	CYP2J2
4497	monooxygenase activity	1.9422e-05	0.0010488	4/27 14.8%	94/15618 0.6%	CYP4A11 CYP2J2 FMO2 CYP7A1
16709	oxidoreductase activity acting on paired donors with incorporation or reduction of moleclar oxygen, NADH or NADPH as one donor and incorporation of one atom of oxygen	3.1671e-05	0.0012827	3/27 11.1%	36/15618 0.2%	CYP4A11 FMO2 CYP7A1
16705	oxidoreductase activity acting on paired donors with incorporation or reduction of moleclar oxygen	0.0001664	0.0044928	4/27 14.8%	163/15618 1.0%	CYP4A11 CYP2J2 FMO2 CYP7A1
4647	phosphoserine phosphatase activity	0.0086151	0.048126	1/27 3.7%	5/15618 0.0%	VPS29
51998	protein carboxyl O-methyltransferase activity	0.0086151	0.048126	1/27 3.7%	5/15618 0.0%	PCMTD1
4719	protein-L-isoaspartate (D-aspartate) O-methyltransferase activity	0.0051777	0.039942	1/27 3.7%	3/15618 0.0%	PCMTD1
3727	single-stranded RNA binding 8.0508E-5	8.0508e-05	0.0026085	3/27 11.1%	49/15618 0.3%	DDX58 IFIH1 IFIT5
46906	tetrapyrrole binding	0.0018343	0.021226	3/27 11.1%	142/15618 0.9%	CYP4A11 CYP2J2 CYP7A1
4798	thymidylate kinase activity	0.0034547	0.031347	1/27 3.7%	2/15618 0.0%	CMPK2
33862	UMP kinase activity	0.0034547	0.031347	1/27 3.7%	2/15618 0.0%	CMPK2
9041	uridylate kinase activity	0.0034547	0.031347	1/27 3.7%	2/15618 0.0%	CMPK2

## Sheet: S9. GO cellular component down 
Table S9. List of overrepresented GO terms related with 'cellular component' for down-regulated genes in infected liver tissue.
GO	Process	p-value	corr p-value	cluster freq	total freq	genes
5737	cytoplasm	1.8512e-05	0.0022214	29/32 90.6%	9627/17356 55.4%	RTP3 VPS29 IFIH1 CYP2J2 GSDMB RSAD2 LRIG2 CMPK2 STAT4 FMO2 CYP7A1 SLC2A2 ATP5O MX1 DPP4 GHR CLMN HERC6 IFI44 IFI16 RPS6KA5 DDX58 CYP4A11 IFIT1 IFI27 WRAP73 PCMTD1 RBM19 DRAM1
44424	intracellular part	0.0005724	0.032304	31/32 96.8%	12697/17356 73.1%	RTP3 VPS29 IFIH1 CYP2J2 GSDMB RSAD2 LRIG2 CMPK2 STAT4 FMO2 CYP7A1 SLC2A2 ATP5O MX1 DPP4 GHR CLMN HERC6 MET IFI44 IFI16 RPS6KA5 DDX58 CYP4A11 IFIT1 IFI27 WRAP73 IFIT5 PCMTD1 RBM19 DRAM1
5622	intracellular	0.00080759	0.032304	31/32 96.8%	12851/17356 74.0%	RTP3 VPS29 IFIH1 CYP2J2 GSDMB RSAD2 LRIG2 CMPK2 STAT4 FMO2 CYP7A1 SLC2A2 ATP5O MX1 DPP4 GHR CLMN HERC6 MET IFI44 IFI16 RPS6KA5 DDX58 CYP4A11 IFIT1 IFI27 WRAP73 IFIT5 PCMTD1 RBM19 DRAM1
31256	leading edge membrane	0.0011032	0.033095	3/32 9.3%	111/17356 0.6%	DDX58 IFIT5 DPP4
70195	growth hormone receptor complex	0.0018437	0.04425	1/32 3.1%	1/17356 0.0%	GHR
