# Supplementary material for: Transcriptional analysis identifies key genes involved in metabolism, fibrosis/tissue repair and the immune response against Fasciola hepatica in sheep liver
Source: Parasit Vectors. 2015 Feb 25;8:124. doi: 10.1186/s13071-015-0715-7 (PMC4382932; doi:10.1186/s13071-015-0715-7)
Supplement: Additional file 4: Table S10. — List of enriched KEGG pathways for up-regulated genes in infected liver tissue. Table S11. List of enriched KEGG pathways for down-regulated genes in infected liver tissue. [file 13071_2015_715_MOESM4_ESM.xlsx]

## Sheet: Index
Additional file 4: Tables S10 and S11
Table S10. List of enriched KEGG pathways for up-regulated genes in infected liver tissue.
Table S11. List of enriched KEGG pathways for down-regulated genes in infected liver tissue.

## Sheet: S10. KEGG pathways up
Table S10. List of enriched KEGG pathways for up-regulated genes in infected liver tissue.
Pathway	Level 1	Level 2	Level 3	p-value
path:ko04110	Cellular Processes	Cell growth and death	Cell cycle	0.00107771
path:ko04111	Cellular Processes	Cell growth and death	Cell cycle - yeast	0.00711014
path:ko04064	Environmental Information Processing	Signal transduction	NF-kappa B signaling pathway	0.00921213
path:ko04512	Environmental Information Processing	Signaling molecules and interaction	ECM-receptor interaction	0.00704761
path:ko04060	Environmental Information Processing	Signaling molecules and interaction	Cytokine-cytokine receptor interaction	0.0275298
path:ko03460	Genetic Information Processing	Replication and repair	Fanconi anemia pathway	3.28953e-05
path:ko03410	Genetic Information Processing	Replication and repair	Base excision repair	0.00604405
path:ko03030	Genetic Information Processing	Replication and repair	DNA replication	0.0182978
path:ko03440	Genetic Information Processing	Replication and repair	Homologous recombination	0.0469434
path:ko05144	Human Diseases	Infectious diseases	Malaria	0.00154452
path:ko05143	Human Diseases	Infectious diseases	African trypanosomiasis	0.00662527
path:ko05140	Human Diseases	Infectious diseases	Leishmaniasis	0.0138579
path:ko05146	Human Diseases	Infectious diseases	Amoebiasis	0.0355925
path:ko05132	Human Diseases	Infectious diseases	Salmonella infection	0.0494994
path:ko00290	Metabolism	Amino acid metabolism	Valine, leucine and isoleucine biosynthesis	0.00190086
path:ko00340	Metabolism	Amino acid metabolism	Histidine metabolism	0.0433334
path:ko00532	Metabolism	Glycan biosynthesis and metabolism	Glycosaminoglycan biosynthesis - chondroitin sulfate / dermatan sulfate	0.0175446
path:ko00565	Metabolism	Lipid metabolism	Ether lipid metabolism	0.00483281
path:ko00590	Metabolism	Lipid metabolism	Arachidonic acid metabolism	0.0133505
path:ko00591	Metabolism	Lipid metabolism	Linoleic acid metabolism	0.0168949
path:ko00564	Metabolism	Lipid metabolism	Glycerophospholipid metabolism	0.0376975
path:ko00480	Metabolism	Metabolism of other amino acids	Glutathione metabolism	0.0218579
path:ko00240	Metabolism	Nucleotide metabolism	Pyrimidine metabolism	0.00421133
path:ko00983	Metabolism	Xenobiotics biodegradation and metabolism	Drug metabolism - other enzymes	0.0332875
path:ko04270	Organismal Systems	Circulatory system	Vascular smooth muscle contraction	0.0237537
path:ko04380	Organismal Systems	Development	Osteoclast differentiation	0.0258185
path:ko04974	Organismal Systems	Digestive system	Protein digestion and absorption	0.0422416
path:ko03320	Organismal Systems	Endocrine system	PPAR signaling pathway	0.0312369
path:ko04620	Organismal Systems	Immune system	Toll-like receptor signaling pathway	0.00867619

## Sheet: S11. KEGG pathways down
Table S11. List of enriched KEGG pathways for down-regulated genes in infected liver tissue.
Pathway	Level 1	Level 2	Level 3	p-value
path:ko04520	Cellular Processes	Cell communication	Adherens junction	0.0130576
path:ko04210	Cellular Processes	Cell growth and death	Apoptosis	0.0211151
path:ko04630	Environmental Information Processing	Signal transduction	Jak-STAT signaling pathway	0.00404316
path:ko04668	Environmental Information Processing	Signal transduction	TNF signaling pathway	0.0214449
path:ko04064	Environmental Information Processing	Signal transduction	NF-kappa B signaling pathway	0.0252129
path:ko04151	Environmental Information Processing	Signal transduction	PI3K-Akt signaling pathway	0.0390918
path:ko04060	Environmental Information Processing	Signaling molecules and interaction	Cytokine-cytokine receptor interaction	0.00160456
path:ko04950	Human Diseases	Endocrine and metabolic diseases	Maturity onset diabetes of the young	0.00115792
path:ko04930	Human Diseases	Endocrine and metabolic diseases	Type II diabetes mellitus	0.00525727
path:ko05012	Human Diseases	Neurodegenerative diseases	Parkinsons disease	0.0350895
path:ko00680	Metabolism	Energy metabolism	Methane metabolism	0.00217128
path:ko00190	Metabolism	Energy metabolism	Oxidative phosphorylation	0.0334853
path:ko00120	Metabolism	Lipid metabolism	Primary bile acid biosynthesis	0.000510136
path:ko00590	Metabolism	Lipid metabolism	Arachidonic acid metabolism	0.00138847
path:ko00071	Metabolism	Lipid metabolism	Fatty acid degradation	0.00457271
path:ko00591	Metabolism	Lipid metabolism	Linoleic acid metabolism	0.00490943
path:ko00140	Metabolism	Lipid metabolism	Steroid hormone biosynthesis	0.0122675
path:ko00830	Metabolism	Metabolism of cofactors and vitamins	Retinol metabolism	0.0102683
path:ko00240	Metabolism	Nucleotide metabolism	Pyrimidine metabolism	0.0198176
path:ko00982	Metabolism	Xenobiotics biodegradation and metabolism	Drug metabolism - cytochrome P450	0.00656103
path:ko04270	Organismal Systems	Circulatory system	Vascular smooth muscle contraction	0.0342836
path:ko04380	Organismal Systems	Development	Osteoclast differentiation	0.025568
path:ko04360	Organismal Systems	Development	Axon guidance	0.0326944
path:ko04973	Organismal Systems	Digestive system	Carbohydrate digestion and absorption	0.00424718
path:ko04974	Organismal Systems	Digestive system	Protein digestion and absorption	0.0138695
path:ko04976	Organismal Systems	Digestive system	Bile secretion	0.0164327
path:ko04917	Organismal Systems	Endocrine system	Prolactin signaling pathway	0.000573932
path:ko03320	Organismal Systems	Endocrine system	PPAR signaling pathway	0.000633654
path:ko04913	Organismal Systems	Endocrine system	Ovarian Steroidogenesis	0.00843018
path:ko04911	Organismal Systems	Endocrine system	Insulin secretion	0.0161386
path:ko04713	Organismal Systems	Environmental adaptation	Circadian entrainment	0.0227855
path:ko04622	Organismal Systems	Immune system	RIG-I-like receptor signaling pathway	0.000371354
path:ko04623	Organismal Systems	Immune system	Cytosolic DNA-sensing pathway	0.00525727
path:ko04620	Organismal Systems	Immune system	Toll-like receptor signaling pathway	0.0173288
path:ko04722	Organismal Systems	Nervous system	Neurotrophin signaling pathway	0.0270087
path:ko04726	Organismal Systems	Nervous system	Serotonergic synapse	0.0323018
